# Supplementary material for: Disjoint combinations profiling (DCP): a new method for the prediction of antibody CDR conformation from sequence
Source: PeerJ. 2014 Jul 1;2:e455. doi: 10.7717/peerj.455 (PMC4103075; doi:10.7717/peerj.455)
Supplement: Supplemental Information 3 — Detailed tables with all predictions for every CDR in the test sets, along with a measure of RMSD distance of the Query conformation from the closest cluster medoid. [file peerj-02-455-s003.xls]

## Sheet: Subset1_CDR-L1
						Colour code:
	SUBSET 1, CDR-L1, INDIVIDUAL PREDICTIONS					false prediction	multiple matching	novel conformation
	PDB	Phase-1 prediction with Disjoint Signatures (ratio R)	Phase-2 prediction with Disjoint Signatures (ratio R)	Observed conformation (cluster)	RMSD distance of observed conformation to cluster medoid (Å)	L1 sequence present in clustering dataset (*full Fv redundancy)	Phase-1 prediction with Canonical Templates (ratio R)	Phase-2 prediction with Canonical Templates (ratio R)
	2Y6S	L1-15-I (R=0.85)	L1-15-I (R=1.0)	L1-15-I	0.78	yes	multiple matching: L1-15-I (R=0.89) L1-15-II (R=0.89)	L1-15-I (R=1.0)
	2YPV	L1-11-I (R=1.0)	L1-11-I (R=1.0)	L1-11-I	0.3	NO	L1-11-I (R=1.0)	L1-11-I (R=1.0)
	3AUV	L1-11-I (R=1.0)	L1-11-I (R=1.0)	L1-11-I	0.13	yes	L1-11-I (R=1.0)	L1-11-I (R=1.0)
	3J1S	L1-11-I (R=1.0)	L1-11-I (R=1.0)	L1-11-I	0.28	NO	L1-11-I (R=1.0)	L1-11-I (R=1.0)
	3QEG	L1-12-I (R=0.80)	L1-12-I (R=1.0)	L1-12-I	0.29	NO	L1-12-II (R=1.0)	multiple matching: L1-12-I (R=1.0) L1-12-II (R=1.0)
	3QEH	L1-16-I (R=1.0)	L1-16-I (R=1.0)	L1-16-I	0.45	NO	L1-16-I (R= 1.0)	L1-16-I (R= 1.0)
	3QNX	L1-16-I (R=1.0)	L1-16-I (R=1.0)	L1-16-I	0.88	yes*	L1-16-I (R= 1.0)	L1-16-I (R= 1.0)
	3R06	L1-11-I (R=1.0)	L1-11-I (R=1.0)	L1-11-I	0.32	yes	L1-11-I (R=0.94)	L1-11-I (R=1.0)
	3RVT	L1-11-I (R=1.0)	L1-11-I (R=1.0)	L1-11-I	0.33	NO	L1-11-I (R=1.0)	L1-11-I (R=1.0)
	3SO3	L1-12-I (R=0.83)	L1-12-I (R=1.0)	L1-12-I	0.39	NO	L1-12-I (R=0.91)	L1-12-I (R=1.0)
	3THM	L1-13-I (R=0.94)	L1-13-I (R=1.0)	L1-13-I	0.32	NO	L1-13-I (R=1.0)	L1-13-I (R=1.0)
	3TJE	L1-13-I (R=0.97)	L1-13-I (R=1.0)	L1-13-I	0.32	NO	L1-13-I (R=1.0)	L1-13-I (R=1.0)
	3TNM	L1-14-II, L1-14-VII (R=0.94)	L1-14-II, L1-14-VII (R=1.0)	L1-14-II	0.47	yes	L1-14-II, L1-14-VII (R=1.0)	L1-14-II, L1-14-VII (R=1.0)
	3TNN	L1-14-II, L1-14-VII (R=0.89)	L1-14-II, L1-14-VII (R=1.0)	L1-14-II	0.39	NO	L1-14-II, L1-14-VII (R=1.0)	L1-14-II, L1-14-VII (R=1.0)
	3U0T	L1-16-I (R=1.0)	L1-16-I (R=1.0)	L1-16-I	0.47	NO	L1-16-I (R=1.0)	L1-16-I (R=1.0)
	3U0W	L1-11-I (R=1.0)	L1-11-I (R=1.0)	L1-11-I	0.26	NO	L1-11-I (R=1.0)	L1-11-I (R=1.0)
	3U30	L1-11-I (R=1.0)	L1-11-I (R=1.0)	L1-11-I	0.21	yes	L1-11-I (R=1.0)	L1-11-I (R=1.0)
	3U6R	L1-11-I (R=1.0)	L1-11-I (R=1.0)	L1-11-I	0.27	NO	L1-11-I (R=0.94)	L1-11-I (R=1.0)
	3U79	L1-11-I (R=1.0)	L1-11-I (R=1.0)	L1-11-I	0.27	NO	L1-11-I (R=1.0)	L1-11-I (R=1.0)
	3U7A	L1-11-I (R=1.0)	L1-11-I (R=1.0)	L1-11-I	0.24	NO	L1-11-I (R=1.0)	L1-11-I (R=1.0)
	3ULS	L1-11-II (R=0.91)	L1-11-II (R=1.0)	L1-11-II	0.44	NO	L1-11-II (R=0.94)	L1-11-II (R=1.0)
	3ULU_CD	L1-11-II (R=0.91)	L1-11-II (R=1.0)	L1-11-II	0.25	NO	L1-11-II (R=0.94)	L1-11-II (R=1.0)
	3ULU_EF	L1-11-I (R=1.0)	L1-11-I (R=1.0)	L1-11-I	0.36	yes	L1-11-I (R=1.0)	L1-11-I (R=1.0)
	3ULU_HL	L1-11-I (R=1.0)	L1-11-I (R=1.0)	L1-11-I	0.24	yes*	L1-11-I (R=1.0)	L1-11-I (R=1.0)
	3ULV	L1-11-II (R=0.91)	L1-11-II (R=1.0)	L1-11-II	0.3	NO	L1-11-II (R=0.94)	L1-11-II (R=1.0)
	3UMT	L1-11-I (R=1.0)	L1-11-I (R=1.0)	L1-11-I	0.29	NO	L1-11-I (R=1.0)	L1-11-I (R=1.0)
	3UO1	L1-16-I (R=1.0)	L1-16-I (R=1.0)	L1-16-I	0.22	yes	L1-16-I (R=1.0)	L1-16-I (R=1.0)
	3UPA	L1-11-I (R=1.0)	L1-11-I (R=1.0)	L1-11-I	0.22	yes	L1-11-I (R=1.0)	L1-11-I (R=1.0)
	3UX9	L1-13-I (R=1.0)	L1-13-I (R=1.0)	L1-13-I	0.4	yes	L1-13-I (R=1.0)	L1-13-I (R=1.0)
	3UYP	L1-15-I (R=0.98)	L1-15-I (R=1.0)	L1-15-I	0.68	NO	L1-15-I (R=0.84)	L1-15-I (R=1.0)
	3V0V	L1-11-I (R=1.0)	L1-11-I (R=1.0)	L1-11-I	0.24	NO	L1-11-I (R=1.0)	L1-11-I (R=1.0)
	3V4P	L1-16-I (R=0.91)	L1-16-I (R=1.0)	L1-16-I	0.54	NO	L1-16-I (R=0.95 )	L1-16-I (R=1.0)
	3V6O	L1-11-I (R=1)	L1-11-I (R=1.0)	L1-11-I	0.22	NO	L1-11-I (R=1.0)	L1-11-I (R=1.0)
	3V7A	L1-11-I (R=1.0)	L1-11-I (R=1.0)	L1-11-I	0.49	yes	L1-11-I (R=1.0)	L1-11-I (R=1.0)
	3VE0	L1-11-I (R=1)	L1-11-I (R=1.0)	L1-11-I	0.3	NO	L1-11-I (R=1.0)	L1-11-I (R=1.0)
	3VFG	L1-11-I (R=1)	L1-11-I (R=1.0)	L1-11-I	0.31	NO	L1-11-I (R=0.94)	L1-11-I (R=1.0)
	3VG0	L1-11-I (R=1.0)	L1-11-I (R=1.0)	novel conformation: oultier of L1-11-I	1.43	NO	L1-11-I (R=1.0)	L1-11-I (R=1.0)
	3VG9	L1-11-I (R=0.99)	L1-11-I (R=1.0)	L1-11-I	0.31	NO	L1-11-I (R=0.94)	L1-11-I (R=1.0)
	3W14	L1-11-I (R=1.0)	L1-11-I (R=1.0)	novel conformation: outlier of L1-11-I	1.77	yes*	L1-11-I (R=1)	L1-11-I (R=1)
	4A6Y	L1-14-I (R=1.0)	L1-14-I (R=1.0)	L1-14-I	0.32	NO	L1-14-I (R=1.0)	L1-14-I (R=1.0)
	4AEH	L1-11-I (R=1.0)	L1-11-I (R=1.0)	L1-11-I	0.29	NO	L1-11-I (R=1.0)	L1-11-I (R=1.0)
	4AEI	L1-16-I (R=0.96)	L1-16-I (R=1.0)	L1-16-I	0.27	yes	L1-16-I (R=1.0)	L1-16-I (R=1.0)
	4AL8	L1-11-I (R=0.99)	L1-11-I (R=1.0)	L1-11-I	0.26	NO	L1-11-I (R=1.0)	L1-11-I (R=1.0)
	4AMK	L1-14-I (R=1.0)	L1-14-I (R=1.0)	L1-14-I	0.75	yes	L1-14-I (R=1.0)	L1-14-I (R=1.0)
	4AT6	L1-14-I (R=1.0)	L1-14-I (R=1.0)	L1-14-I	0.42	yes	L1-14-I (R=1.0)	L1-14-I (R=1.0)
	4D9L	L1-14-V (R=0.93)	L1-14-V (R=1.0)	L1-14-V	0.34	NO	L1-14-V (R=1.0)	L1-14-V (R=1.0)
	4D9Q	L1-11-I (R=1.0)	L1-11-I (R=1.0)	L1-11-I	0.24	yes	L1-11-I (R=1.0)	L1-11-I (R=1.0)
	4DAG	L1-11-II (R=0.73)	L1-11-II (R=0.81)	novel conformation: outlier between L1-11-II and L1-11-III	1.12 (II)/1.04(III)	NO	L1-11-III (R=0.94)	L1-11-III (R=1.0)
	4DCQ	L1-12-IV (R=0.98)	L1-12-IV (R=1.0)	L1-12-IV	0.5	NO	L1-12-IV (R=1.0)	L1-12-IV (R=1.0)
	4DGI	L1-11-I (R=1.0)	L1-11-I (R=1.0)	L1-11-I	0.31	NO	L1-11-I (R=1.0)	L1-11-I (R=1.0)
	4DGV	L1-11-I (R=1.0)	L1-11-I (R=1.0)	L1-11-I	0.24	yes	L1-11-I (R=1.0)	L1-11-I (R=1.0)
	4DN3	L1-12-II (R=1.0)	L1-12-II (R=1.0)	novel conformation: outlier between L1-12-I and L1-12-II	1.40(I)/1.07(II)	NO	L1-12-II (R=1.0)	L1-12-II (R=1.0)
	4DN4	L1-12-II (R=1.0)	L1-12-II (R=1.0)	L1-12-II	0.43	NO	L1-12-II (R=1.0)	L1-12-II (R=1.0)
	4DQO	L1-14-II, L1-14-VII (R=1.0)	L1-14-II, L1-14-VII (R=1.0)	L1-14-II	0.22	NO	L1-14-II, L1-14-VII (R=1.0)	L1-14-II, L1-14-VII (R=1.0)
	4DTG	L1-16-I (R=1.0)	L1-16-I (R=1.0)	L1-16-I	0.36	NO	L1-16-I (R=0.95)	L1-16-I (R=1.0)
	4DVB	L1-12-I (R=1.0)	L1-12-I (R=1.0)	L1-12-I	0.4	NO	multiple matching: L1-12-I (R=0.83) L1-12-III (R=0.83)	L1-12-I (R=1.0)
	4EOW	L1-13-I (R=0.97)	L1-13-I (R=0.97)	L1-13-I	0.6	NO	L1-13-I (R=1.0)	L1-13-I (R=1.0)
	4EVN	L1-13-I (R=1.0)	L1-13-I (R=1.0)	L1-13-I	0.3	NO	L1-13-I (R=1.0)	L1-13-I (R=1.0)
	4F2M	L1-11-I (R=0.99)	L1-11-I (R=0.99)	L1-11-I	0.19	yes	L1-11-I (R=1.0)	L1-11-I (R=1.0)
	4F9L	L1-11-I (R=1.0)	L1-11-I (R=1.0)	L-11-I	0.33	NO	L1-11-I (R=1.0)	L1-11-I (R=1.0)
	4F9P	L1-11-I (R=1.0)	L1-11-I (R=1.0)	L-11-I	0.42	yes	L1-11-I (R=1.0)	L1-11-I (R=1.0)
	4FFY	L1-15-I (R=1.0)	L1-15-I (R=1.0)	L1-15-I	0.5	NO	L1-15-I (R=0.94)	L1-15-I (R=1.0)
	4FNL	L1-11-I (R=1.0)	L1-11-I (R=1.0)	L1-11-I	0.2	NO	L1-11-I (R=1.0)	L1-11-I (R=1.0)
	4FQ1	L1-11-II (R=0.97)	L1-11-II (R=0.99)	novel conformation	-	NO	L1-11-II (R=0.66)	L1-11-II (R=1.0)
	4FQ2	L1-11-II (R=0.96)	L1-11-II (R=0.97)	novel conformation	-	NO	L1-11-II (R=0.66)	L1-11-II (R=1.0)
	4FQH	L1-13-I (R=1.0)	L1-13-I (R=1.0)	L1-13-I	0.16	NO	L1-13-I (R=1.0)	L1-13-I (R=1.0)
	4FQJ	L1-13-I (R=1.0)	L1-13-I (R=1.0)	L1-13-I	0.19	NO	L1-13-I (R=1.0)	L1-13-I (R=1.0)
	4FQK	L1-13-I (R=0.99)	L1-13-I (R=1.0)	L1-13-I	0.19	NO	L1-13-I (R=1.0)	L1-13-I (R=1.0)
	4FQL	L1-12-I (R=0.81)	L1-12-II (R=1.0)	L1-12-II	0.17	NO	multiple matching: L1-12-I (R=1.0) L1-12-II (R=1.0)	multiple matching: L1-12-I (R=1.0) L1-12-II (R=1.0)
	4FQQ	L1-11-II (R=1.0)	L1-11-II (R=1.0)	L1-11-II	0.23	yes	L1-11-II (R=1.0)	L1-11-II (R=1.0)
	4G5Z	L1-11-I (R=0.99)	L1-11-I (R=1.0)	L1-11-I	0.25	NO	L1-11-I (R=1.0)	L1-11-I (R=1.0)
	4G6A	L1-15-I (R=0.96)	L1-15-I (R=1.0)	L1-15-I	0.38	NO	L1-15-I (R=0.89)	L1-15-I (R=1.0)
	4G6F	L1-11-III (R=0.89)	L1-11-III (R=1.0)	L1-11-III	0.74	NO	multiple matching: L1-11-II (R=0.77) L1-11-III (R=0.77)	L1-11-III (R=1.0)
	4G6K	L1-11-I (R=1.0)	L1-11-I (R=1.0)	L1-11-I	0.28	NO	L1-11-I (R=1.0)	L1-11-I (R=1.0)
	4GAG	L1-15-I (R= 0.98)	L1-15-I (R=1.0)	L1-15-I	0.39	NO	L1-15-I (R=0.94)	L1-15-I (R=1.0)
	4GMS	L1-11-I (R=1.0)	L1-11-I (R=1.0)	L1-11-I	0.36	NO	L1-11-I (R=1.0)	L1-11-I (R=1.0)
	4GXU	L1-13-I (R=1.0)	L1-13-I (R=1.0)	L1-13-I	0.27	NO	L1-13-I (R=1.0)	L1-13-I (R=1.0)
	4H20	L1-11-I (R=1.0)	L1-11-I (R=1.0)	L1-11-I	0.19	NO	L1-11-I (R=1.0)	L1-11-I (R=1.0)
	4HBC	L1-11-I (R=1.0)	L1-11-I (R=1.0)	L1-11-I	0.27	yes*	L1-11-I (R=1.0)	L1-11-I (R=1.0)
	4HC1	L1-11-I (R=1.0)	L1-11-I (R=1.0)	L1-11-I	0.24	NO	L1-11-I (R=1.0)	L1-11-I (R=1.0)
	4HCR	L1-16-I (R=1.0)	L1-16-I (R=1.0)	L1-16-I	0.39	NO	L1-16-I (R=0.95)	L1-16-I (R=1.0)
	4HF5	L1-13-I (R=1.0)	L1-13-I (R=1.0)	L1-13-I	0.41	NO	L1-13-I (R=1.0)	L1-13-I (R=1.0)
	4HFU	L1-11-I (R=1.0)	L1-11-I (R=1.0)	L1-11-I	0.45	NO	L1-11-I (R=1.0)	L1-11-I (R=1.0)
	4HG4	L1-11-I (R=1.0)	L1-11-I (R=1.0)	L1-11-I	0.43	NO	L1-11-I (R=1.0)	L1-11-I (R=1.0)
	4HIX	L1-16-I (R=0.96)	L1-16-I (R=1.0)	L1-16-I	0.15	NO	L1-16-I (R=1.0)	L1-16-I (R=1.0)
	4HK0	L1-11-II (R=1.0)	L1-11-II (R=1.0)	L1-11-II	0.3	yes	L1-11-II (R=1.0)	L1-11-II (R=1.0)
	4HK3	L1-11-II (R=1.0)	L1-11-II (R=1.0)	L1-11-II	0.34	yes	L1-11-II (R=1.0)	L1-11-II (R=1.0)
	4HKB	L1-11-II (R=0.93)	L1-11-II (R=1.0)	L1-11-III (chain_B) L1-11-II (chains_DFHKN)	0.72 (III)/1.07(II)	NO	L1-11-II (R=0.88)	L1-11-II (R=1.0)
	4HKX	L1-11-II (R=0.96)	L1-11-II (R=1.0)	L-11-II	0.76	NO	multiple matching: L1-11-I (R=0.83) L1-11-II (R=0.83)	L1-11-II (R=1.0)
	4HPO	L1-13-II (R=0.97)	L1-13-II (R=1.0)	L1-13-II	0.15	NO	L1-13-II (R=0.85)	L1-13-II (R=1.0)
	4HPY	L1-11-III (R=0.97)	L1-11-III (R=1.0)	L1-11-III	0.45	NO	L1-11-III (R=0.88)	L1-11-III (R=1.0)
	4HWB	L1-12-I (R=0.83)	L1-12-I (R=1.0)	L1-12-I	0.35	NO	multiple matching: L1-12-I (R=0.83) L1-12-III (R=0.83)	L1-12-I (R=1.0)
	4I77	L1-15-I (R=0.94)	L1-15-I (R=1.0)	L1-15-I	0.51	NO	L1-15-I (R=1.0)	L1-15-I (R=1.0)

## Sheet: Subset2_CDR-L1
						Colour code:
	SUBSET 2, CDR-L1, INDIVIDUAL PREDICTIONS					false prediction	multiple matching	novel conformation
	PDB	Phase-1 prediction with Disjoint Signatures (ratio R)	Phase-2 prediction with Disjoint Signatures (ratio R)	Observed conformation (cluster)	RMSD distance of observed conformation to cluster medoid (Å)	L1 sequence present in clustering dataset (*full Fv redundancy)	Phase-1 prediction with Canonical Templates (ratio R)	Phase-2 prediction with Canonical Templates (ratio R)
	2YMX	L1-11-I (R=1.0)	L1-11-I (R=1.0)	L1-11-I	0.38	NO	L1-11-I (R=1.0)	L1-11-I (R=1.0)
	3J2X	L1-15-I (R=1.0)	L1-15-I (R=1.0)	L1-15-I	0.9	NO	L1-15-I (R=1.0)	L1-15-I (R=1.0)
	3J3O	L1-16-I (R=1.0)	L1-16-I (R=1.0)	L1-16-I	0.36	yes*	L1-16-I (R=1.0)	L1-16-I (R=1.0)
	3J3Z	L1-11-I (R=1.0)	L1-11-I (R=1.0)	L1-11-I	0.3	yes*	L1-11-I (R=1.0)	L1-11-I (R=1.0)
	3J42	L1-11-I (R=1.0)	L1-11-I (R=1.0)	L1-11-I	0.7	NO	L1-11-I (R=1.0)	L1-11-I (R=1.0)
	3VRL	L1-11-I (R=1.0)	L1-11-I (R=1.0)	L1-11-I	0.23	NO	L1-11-I (R=1.0)	L1-11-I (R=1.0)
	3VW3	L1-16-I (R=0.96)	L1-16-I (R=0.95)	L1-16-I	0.6	NO	L1-16-I (R=0.94)	L1-16-I (R=0.94)
	3W9D	L1-12-I (R=0.87)	L1-12-I (R=1.0)	L1-12-I	0.3	NO	multiple matching: L1-12-I (R=1.0) L1-12-II (R=1.0)	multiple matching: L1-12-I (R=1.0) L1-12-II (R=1.0)
	3WBD	L1-16-I (R=1.0)	L1-16-I (R=1.0)	L1-16-I	0.14	yes*	L1-16-I (R=1.0)	L1-16-I (R=1.0)
	3WD5	L1-11-I (R=0.99)	L1-11-I (R=0.99)	L1-11-I	0.21	NO	L1-11-I (R=1.0)	L1-11-I (R=1.0)
	4BUH	L1-13-I (R=1.0)	L1-13-I (R=1.0)	L1-13-I	0.09	NO	L1-13-I (R=1.0)	L1-13-I (R=1.0)
	4CAU	L1-11-I (R=0.99)	L1-11-I (R=0.97)	L1-11-I	0.35	NO	L1-11-I (R=1.0)	L1-11-I (R=1.0)
	4F37	L1-16-I (R=1.0)	L1-16-I (R=1.0)	L1-16-I	0.43	NO	L1-16-I (R=1.0)	L1-16-I (R=1.0)
	4F57	L1-14-II, L1-14-VII (R=0.95)	L1-14-II, L1-14-VII (R=0.98)	L1-14-II	0.26	yes	L1-14-II, L1-14-VII (R=0.89)	L1-14-II, L1-14-VII (R=0.89)
	4F58	L1-14-II, L1-14-VII (R=0.93)	L1-14-II, L1-14-VII (R=0.94)	L1-14-II	0.36	NO	L1-14-II, L1-14-VII (R=0.89)	L1-14-II, L1-14-VII (R=0.89)
	4FZ8	L1-16-I (R=1.0)	L1-16-I (R=1.0)	L1-16-I	1.12	NO	L1-16-I (R=1.0)	L1-16-I (R=1.0)
	4FZE	L1-11-III (R=0.88)	L1-11-II (R=0.85)	L1-11-III	0.89	NO	L1-11-III (R=0.875)	L1-11-III (R=1.0)
	4G3Y	L1-11-I (R=0.98)	L1-11-I (R=0.98)	L1-11-I	0.2	NO	L1-11-I (R=0.9375)	L1-11-I (R=1.0)
	4GQP	L1-12-I (R=1.0)	L1-12-I (R=1.0)	L1-12-I	0.29	yes	L1-12-I (R=1.0)	L1-12-I (R=1.0)
	4GSD	L1-11-II (R=0.87)	L1-11-II (R=0.82)	L1-11-II	0.27	NO	multiple matching: L1-11-II (R=0.9375) L1-11-III (R=0.9375)	multiple matching: L1-11-II (R=0.9375) L1-11-III (R=0.9375)
	4H0G	L1-16-I (R=0.87)	L1-16-I (R=0.84)	L1-16-I	0.28	yes	L1-16-I (R=1.0)	L1-16-I (R=1.0)
	4HFW	L1-11-I (R=1.0)	L1-11-I (R=1.0)	L1-11-I	0.37	yes	L1-11-I (R=0.9375)	L1-11-I (R=0.9375)
	4HH9	L1-11-I (R=1.0)	L1-11-I (R=1.0)	L1-11-I	0.17	yes	L1-11-I (R=1.0)	L1-11-I (R=1.0)
	4HIE	L1-11-I (R=1.0)	L1-11-I (R=0.99)	outlying conformation (11)		NO	L1-11-I (R=0.9375)	L1-11-I (R=0.9375)
	4HJ0	L1-13-I (R=0.97)	L1-13-I (R=1.0)	L1-13-I	0.29	NO	L1-13-I (R=0.86)	L1-13-I (R=0.86)
	4HJG	L1-11-I (R=1.0)	L1-11-I (R=1.0)	L1-11-I	0.25	yes	L1-11-I (R=1.0)	L1-11-I (R=1.0)
	4HJJ	L1-11-I (R=1.0)	L1-11-I (R=1.0)	L1-11-I	0.15	yes	L1-11-I (R=1.0)	L1-11-I (R=1.0)
	4HKZ	L1-11-I (R=1.0)	L1-11-I (R=1.0)	L1-11-I	0.24	yes*	L1-11-I (R=1.0)	L1-11-I (R=1.0)
	4HLZ	L1-11-I (R=1.0)	L1-11-I (R=1.0)	L1-11-I	0.25	yes	L1-11-I (R=1.0)	L1-11-I (R=1.0)
	4HS6	L1-15-I (R=0.96)	L1-15-I (R=0.99)	L1-15-I	0.33	NO	L1-15-I (R=0.9375)	L1-15-I (R=1.0)
	4HS8	L1-15-I (R=1.0)	L1-15-I (R=1.0)	L1-15-I	0.32	yes	L1-15-I (R=1.0)	L1-15-I (R=1.0)
	4HT1	L1-11-I (R=0.99)	L1-11-I (R=0.99)	L1-11-I	0.43	NO	L1-11-I (R=0.9375)	L1-11-I (R=0.9375)
	4HXB	L1-16-I (R=1.0)	L1-16-I (R=1.0)	L1-16-I	0.53	yes	L1-16-I (R=1.0)	L1-16-I (R=1.0)
	4HZL	L1-16-I (R=1.0)	L1-16-I (R=1.0)	L1-16-I	0.35	NO	L1-16-I (R=1.0)	L1-16-I (R=1.0)
	4I18	L1-11-I (R=1.0)	L1-11-I (R=1.0)	L1-11-I	0.26	yes	L1-11-I (R=1.0)	L1-11-I (R=1.0)
	4IDJ	L1-12-II (R=0.96)	L1-12-I (R=0.85)	L1-12-I	1.03	NO	L1-12-I (R=1.0)	L1-12-I (R=1.0)
	4IJ3	L1-11-I (R=1.0)	L1-11-I (R=1.0)	L1-11-I	0.18	yes	L1-11-I (R=1.0)	L1-11-I (R=1.0)
	4IRZ	L1-11-I (R=1.0)	L1-11-I (R=1.0)	L1-11-I	0.48	NO	L1-11-I (R=1.0)	L1-11-I (R=1.0)
	4ISV	L1-12-IV (R=1.0)	L1-12-IV (R=1.0)	L1-12-IV	0.12	yes	L1-12-IV (R=1.0)	L1-12-IV (R=1.0)
	4J6R	L1-11-I (R=1.0)	L1-11-I (R=1.0)	L1-11-I	0.2	NO	L1-11-I (R=0.9375)	L1-11-I (R=1.0)
	4JDV	L1-11-I (R=0.99)	L1-11-I (R=1.0)	L1-11-I	1.12	yes	L1-11-I (R=0.9375)	L1-11-I (R=1.0)
	4JFX	L1-11-I (R=1.0)	L1-11-I (R=1.0)	L1-11-I	0.49	yes	L1-11-I (R=1.0)	L1-11-I (R=1.0)
	4JFZ	L1-11-I (R=1.0)	L1-11-I (R=1.0)	L1-11-I	0.15	yes	L1-11-I (R=1.0)	L1-11-I (R=1.0)
	4JG0	L1-11-I (R=1.0)	L1-11-I (R=1.0)	L1-11-I	0.18	yes	L1-11-I (R=1.0)	L1-11-I (R=1.0)
	4JHA	L1-11-I (R=1.0)	L1-11-I (R=1.0)	L1-11-I	0.19	NO	L1-11-I (R=1.0)	L1-11-I (R=1.0)
	4JM2	L1-11-I (R=1.0)	L1-11-I (R=1.0)	L1-11-I	0.28	NO	L1-11-I (R=1.0)	L1-11-I (R=1.0)
	4JM4	L1-11-I (R=1.0)	L1-11-I (R=1.0)	L1-11-I	0.2	NO	L1-11-I (R=1.0)	L1-11-I (R=1.0)
	4JO1	L1-13-I (R=0.99)	L1-13-I (R=0.99)	outlying conformation (13)	N/A	NO	multiple matching: L1-13-II (R=0.14) L1-13-I (R=0.14) L1-13-III (R=0.14)	multiple matching: L1-13-II (R=0.14) L1-13-I (R=0.14) L1-13-III (R=0.14)
	4JO3	L1-11-I (R=1.0)	L1-11-I (R=1.0)	L1-11-I	0.36	NO	L1-11-I (R=1.0)	L1-11-I (R=1.0)
	4JPI	L1-11-I (R=1.0)	L1-11-I (R=1.0)	L1-11-I (chain B)	0.25	yes	L1-11-I (R=0.9375)	L1-11-I (R=1.0)
	4JPW	L1-11-I (R=0.99)	L1-11-I (R=0.98)	L1-11-I	0.35	NO	L1-11-I (R=0.875)	L1-11-I (R=0.9375)
	4JR9	L1-11-I (R=1.0)	L1-11-I (R=1.0)	L1-11-I	0.29	NO	L1-11-I (R=1.0)	L1-11-I (R=1.0)
	4JY4	L1-11-II (R=0.98)	L1-11-II (R=0.98)	outlying conformation (11)	N/A	NO	L1-11-II (R=0.625)	L1-11-II (R=0.625)
	4JY5	L1-11-II (R=0.97)	L1-11-II (R=0.97)	outlying conformation (11)	N/A	NO	L1-11-II (R=0.625)	L1-11-II (R=0.6875)
	4JY6	L1-11-II (R=0.97)	L1-11-II (R=0.97)	outlying conformation (11)	N/A	NO	L1-11-II (R=0.625)	L1-11-II (R=0.625)
	4JZN	L1-11-II (R=0.99)	L1-11-II (R=0.99)	L1-11-II	0.15	yes	L1-11-II (R=1.0)	L1-11-II (R=1.0)
	4JZO	L1-11-II (R=0.80)	L1-11-III (R=0.74)	L1-11-II	0.19	NO	multiple matching: L1-11-II (R=0.875) L1-11-III (R=0.875)	L1-11-III (R=0.9375)
	4K07	L1-11-I (R=1.0)	L1-11-I (R=1.0)	L1-11-I	0.12	NO	L1-11-I (R=1.0)	L1-11-I (R=1.0)
	4K2U	L1-11-I (R=1.0)	L1-11-I (R=1.0)	L1-11-I	0.28	NO	L1-11-I (R=1.0)	L1-11-I (R=1.0)
	4K3D	L1-13-I (R=0.91)	L1-13-I (R=0.87)	L1-13-I	0.97	NO	L1-13-I (R=1.0)	L1-13-I (R=1.0)
	4K3E	L1-13-I (R=0.91)	L1-13-I (R=0.87)	L1-13-I	1.06	NO	L1-13-I (R=1.0)	L1-13-I (R=1.0)
	4K3G	L1-14-I (R=0.94)	L1-14-I (R=0.89)	L1-14-I	0.4	NO	L1-14-I (R=1.0)	L1-14-I (R=1.0)
	4K4M	L1-15-I (R=0.96)	L1-15-I (R=1.0)	L1-15-I	0.43	NO	L1-15-I (R=0.9375)	L1-15-I (R=0.9375)
	4K7P	L1-11-I (R=1.0)	L1-11-I (R=1.0)	L1-11-I	0.27	yes	L1-11-I (R=1.0)	L1-11-I (R=1.0)
	4K8R	L1-11-I (R=0.99)	L1-11-I (R=1.0)	L1-11-I	0.25	yes	L1-11-I (R=1.0)	L1-11-I (R=1.0)
	4K94	L1-11-I (R=0.96)	L1-11-I (R=0.92)	outlying conformation (11)	N/A	yes	L1-11-I (R=1.0)	L1-11-I (R=1.0)
	4KRO	L1-11-I (R=1.0)	L1-11-I (R=1.0)	L1-11-I	0.27	yes	L1-11-I (R=1.0)	L1-11-I (R=1.0)
	4KRP	L1-11-I (R=1.0)	L1-11-I (R=1.0)	L1-11-I	0.32	yes	L1-11-I (R=1.0)	L1-11-I (R=1.0)
	4KVC	L1-11-I (R=1.0)	L1-11-I (R=1.0)	L1-11-I	0.5	yes	L1-11-I (R=1.0)	L1-11-I (R=1.0)
	4KVN	L1-11-I (R=1.0)	L1-11-I (R=1.0)	L1-11-I	0.37	NO	L1-11-I (R=1.0)	L1-11-I (R=1.0)
	4KY1	L1-11-I (R=1.0)	L1-11-I (R=1.0)	L1-11-I	0.27	NO	L1-11-I (R=1.0)	L1-11-I (R=1.0)
	4LEX	L1-16-I (R=1.0)	L1-16-I (R=1.0)	L1-16-I	0.13	yes	L1-16-I (R=1.0)	L1-16-I (R=1.0)
	4LF3	L1-11-I (R=1.0)	L1-11-I (R=1.0)	L1-11-I	0.25	yes	L1-11-I (R=1.0)	L1-11-I (R=1.0)
	4LLV	L1-12-II (R=1.0)	L1-12-II (R=1.0)	L1-12-II	0.12	yes*	L1-12-II (R=1.0)	L1-12-II (R=1.0)
	4LMQ	L1-11-I (R=0.99)	L1-11-I (R=0.98)	L1-11-I	0.18	NO	L1-11-I (R=0.9375)	L1-11-I (R=1.0)
	4LSP	L1-11-I (R=1.0)	L1-11-I (R=1.0)	L1-11-I	0.22	NO	L1-11-I (R=0.9375)	L1-11-I (R=1.0)
	4LSQ	L1-11-I (R=1.0)	L1-11-I (R=1.0)	L1-11-I	0.23	NO	L1-11-I (R=0.9375)	L1-11-I (R=1.0)
	4M1D	L1-13-I (R=1.0)	L1-13-I (R=1.0)	L1-13-I	0.18	yes*	L1-13-I (R=1.0)	L1-13-I (R=1.0)
	4M43	L1-11-I (R=0.93)	L1-11-I (R=0.96)	L1-11-I	0.23	NO	L1-11-I (R=1.0)	L1-11-I (R=1.0)
	4M48	L1-12-I (R=0.93)	L1-12-I (R=0.79)	L1-12-I	0.38	NO	L1-12-I (R=1.0)	L1-12-I (R=1.0)
	4M5Y	L1-11-II (R=0.99)	L1-11-II (R=0.97)	L1-11-II	0.14	NO	L1-11-II (R=0.8125)	L1-11-II (R=0.8125)
	4MHH	L1-15-I (R=0.98)	L1-15-I (R=0.99)	L1-15-I	0.42	NO	L1-15-I (R=1.0)	L1-15-I (R=1.0)
	4MSW	L1-11-I (R=1.0)	L1-11-I (R=1.0)	L1-11-I	0.21	yes*	L1-11-I (R=1.0)	L1-11-I (R=1.0)
	4MXV	L1-11-I (R=0.62)	L1-11-I (R=0.93)	L1-11-I	0.29	NO	L1-11-I (R=1.0)	L1-11-I (R=0.9375)

## Sheet: Subset1_CDR-L3
						Colour code:
	SUBSET 1, CDR-L3, INDIVIDUAL PREDICTIONS					false prediction	multiple matching	novel conformation
	PDB	Phase-1 prediction with Disjoint Signatures (ratio R)	Phase-2 prediction with Disjoint Signatures (ratio R)	Observed conformation (cluster)	RMSD distance of observed conformation to cluster medoid (Å)	L3 sequence present in clustering dataset (*full Fv redundancy)	Phase-1 prediction with Canonical Templates (ratio R)	Phase-2 prediction with Canonical Templates (ratio R)
	2LTQ	L3-8-I, L3-8-II, L3-8-III, L3-8-V (R=1.0)	L3-8-I, L3-8-II, L3-8-III, L3-8-V (R=1.0)	L3-8-I	0.25	yes*	L3-8-I, L3-8-II, L3-8-III, L3-8-V (R=1.0)	L3-8-I, L3-8-II, L3-8-III, L3-8-V (R=1.0)
	2Y6S	L3-9-I (R=1.0)	L3-9-I (R=1.0)	L3-9-I	0.39	NO	L3-9-I (R=0.95)	L3-9-I (R=1.0)
	2YPV	L3-9-I (R=1.0)	L3-9-I (R=1.0)	L3-9-I	0.31	NO	L3-9-I (R=1.0)	L3-9-I (R=1.0)
	3AUV	L3-9-I (R=1.0)	L3-9-I (R=1.0)	L3-9-I	0.85	yes	L3-9-I (R=1.0)	L3-9-I (R=1.0)
	3J1S	L3-9-I (R=1.0)	L3-9-I (R=1.0)	L3-9-I	0.17	NO	L3-9-I (R=1.0)	L3-9-I (R=1.0)
	3QEG	L3-9-I (R=1.0)	L3-9-I (R=1.0)	L3-9-I	0.22	NO	L3-9-I (R=0.95)	L3-9-I (R=0.95)
	3QEH	L3-8-I, L3-8-II, L3-8-III, L3-8-V (R=0.99)	L3-8-I, L3-8-II, L3-8-III, L3-8-V (R=1.0)	L3-8-I	0.39	NO	L3-8-I, L3-8-II, L3-8-III, L3-8-V (R=0.87)	L3-8-I, L3-8-II, L3-8-III, L3-8-V (R=1.0)
	3QNX	L3-9-I (R=1.0)	L3-9-I (R=1.0)	L3-9-I	0.27	yes*	L3-9-I (R=1.0)	L3-9-I (R=1.0)
	3R06	L3-9-I (R=1.0)	L3-9-I (R=1.0)	L3-9-I	0.15	NO	multiple matching: L3-9-I (R=0.95) L3-9-II (R=0.95)	L3-9-I (R=1.0)
	3RVT	L3-9-I (R=1.0)	L3-9-I (R=1.0)	L3-9-I	0.18	yes	L3-9-I (R=1.0)	L3-9-I (R=1.0)
	3S62	L3-9-I (R=1.0)	L3-9-I (R=1.0)	L3-9-I	0.77	yes	L3-9-I (R=0.95)	L3-9-I (R=1.0)
	3SO3	L3-11-I, L3-11-V (R=0.8)	L3-11-I, L3-11-V (R=1.0)	L3-11-I	0.97	NO	no canonical template available	no canonical template available
	3THM	L3-11-I, L3-11-V (R=0.97)	L3-11-I, L3-11-V (R=1.0)	L3-11-I	0.38	NO	no canonical template available	no canonical template available
	3TJE	L3-11-I, L3-11-V (R=0.97)	L3-11-I, L3-11-V (R=1.0)	L3-11-I	0.44	NO	no canonical template available	no canonical template available
	3TNM	L3-10-II, L3-10-XII, L3-10-III, L3-10-V, L3-10-VII (R=0.89)	L3-10-I (R=1.0)	L3-10-I	0.47	NO	L3-10-II, L3-10-XII, L3-10-III, L3-10-V, L3-10-VII (R=0.92)	L3-10-I (R=1.0)
	3TNN	L3-11-I, L3-11-V (R=0.89)	L3-11-I, L3-11-V (R=0.89)	outlier of L3-11-III	1.47	NO	no canonical template available	no canonical template available
	3U0T	L3-9-I (R=1.0)	L3-9-I (R=1.0)	L3-9-I	0.41	NO	L3-9-I (R=0.95)	L3-9-I (R=1.0)
	3U0W	L3-9-I (R=1.0)	L3-9-I (R=1.0)	L3-9-I	0.12	NO	L3-9-I (R=1.0)	L3-9-I (R=1.0)
	3U30	L3-9-I (R=1.0)	L3-9-I (R=1.0)	L3-9-I	0.23	yes	L3-9-I (R=1.0)	L3-9-I (R=1.0)
	3U6R	L3-8-I, L3-8-II, L3-8-III, L3-8-V (R=0.99)	L3-8-I, L3-8-II, L3-8-III, L3-8-V (R=1.0)	L3-8-I	0.37	NO	L3-8-I, L3-8-II, L3-8-III, L3-8-V (R=0.87)	L3-8-I, L3-8-II, L3-8-III, L3-8-V (R=1.0)
	3U79	L3-10-II, L3-10-XII, L3-10-III, L3-10-V, L3-10-VII (R=0.87)	L3-10-II, L3-10-XII, L3-10-III, L3-10-V, L3-10-VII (R=0.91)	outlier between L3-10-IV and L3-10-IX	1.05(IV)/1.19(IX)	NO	multiple matching: L3-10-II, L3-10-XII, L3-10-III, L3-10-V, L3-10-VII (R=0.58) L3-10-IV (R=0.58)	multiple matching: L3-10-II, L3-10-XII, L3-10-III, L3-10-V, L3-10-VII (R=0.58) L3-10-IV (R=0.58)
	3U7A	L3-9-I (R=1.0)	L3-9-I (R=1.0)	L3-9-I	0.23	NO	L3-9-I (R=1.0)	L3-9-I (R=1.0)
	3UJT	L3-9-I (R=1.0)	L3-9-I (R=1.0)	L3-9-I	0.33	NO	L3-9-I (R=1.0)	L3-9-I (R=1.0)
	3ULS	L3-10-II, L3-10-XII, L3-10-III, L3-10-V, L3-10-VII (R=0.98)	L3-10-II, L3-10-XII, L3-10-III, L3-10-V, L3-10-VII (R=0.98)	outlier between L3-10-V and L3-10-VI	1.10(V)/1.28(VI)	NO	L3-10-II, L3-10-XII, L3-10-III, L3-10-V, L3-10-VII (R=0.83)	L3-10-II, L3-10-XII, L3-10-III, L3-10-V, L3-10-VII (R=0.83)
	3ULU_CD	L3-10-II, L3-10-XII, L3-10-III, L3-10-V, L3-10-VII (R=0.98)	L3-10-II, L3-10-XII, L3-10-III, L3-10-V, L3-10-VII (R=0.98)	outlier of L3-10-V	1.24	NO	L3-10-II, L3-10-XII, L3-10-III, L3-10-V, L3-10-VII (R=0.83)	L3-10-II, L3-10-XII, L3-10-III, L3-10-V, L3-10-VII (R=0.83)
	3ULU_EF	L3-9-I (R=1.0)	L3-9-I (R=1.0)	L3-9-I	0.32	yes	L3-9-I (R=1.0)	L3-9-I (R=1.0)
	3ULU_HL	L3-9-I (R=1.0)	L3-9-I (R=1.0)	L3-9-I	0.61	yes*	L3-9-I (R=1.0)	L3-9-I (R=1.0)
	3UMT	L3-9-I (R=1.0)	L3-9-I (R=1.0)	L3-9-I	0.19	NO	L3-9-I (R=1.0)	L3-9-I (R=1.0)
	3UO1	L3-8-I, L3-8-II, L3-8-III, L3-8-V (R=0.99)	L3-8-I, L3-8-II, L3-8-III, L3-8-V (R=1.0)	L3-8-I	0.55	yes	L3-8-I, L3-8-II, L3-8-III, L3-8-V (R=1.0)	L3-8-I, L3-8-II, L3-8-III, L3-8-V (R=1.0)
	3UPA	L3-9-I (R=1.0)	L3-9-I (R=1.0)	L3-9-I	0.18	yes	L3-9-I (R=1.0)	L3-9-I (R=1.0)
	3UX9	L3-11-I, L3-11-V (R=0.97)	L3-11-I, L3-11-V (R=1.0)	L3-11-I	0.25	NO	no canonical template available	no canonical template available
	3UYP	L3-9-I (R=1.0)	L3-9-I (R=1.0)	L3-9-I	0.49	NO	L3-9-I (R=1.0)	L3-9-I (R=1.0)
	3V0V	L3-9-I (R=1.0)	L3-9-I (R=1.0)	L3-9-I	0.31	NO	L3-9-I (R=1.0)	L3-9-I (R=1.0)
	3V4P	L3-9-I (R=1.0)	L3-9-I (R=1.0)	L3-9-I	0.25	NO	L3-9-I (R=0.95)	L3-9-I (R=1.0)
	3V6F	L3-10-II, L3-10-XII, L3-10-III, L3-10-V, L3-10-VII (R=0.95)	L3-10-II, L3-10-XII, L3-10-III, L3-10-V, L3-10-VII (R=0.98)	outlier of L3-10-V	1.36	NO	multiple matching: L3-10-II, L3-10-XII, L3-10-III, L3-10-V, L3-10-VII (R=0.58) L3-10-IV (R=0.58) L3-10-X (R=0.58)	multiple matching: L3-10-II, L3-10-XII, L3-10-III, L3-10-V, L3-10-VII (R=0.58) L3-10-IV (R=0.58) L3-10-X (R=0.58)
	3V6O	L3-9-I (R=1.0)	L3-9-I (R=1.0)	L3-9-I	0.33	NO	L3-9-I (R=1.0)	L3-9-I (R=1.0)
	3V7A	L3-10-IX (R=0.81)	L3-10-IX (R=1.0)	L3-10-IX	0.8	NO	L3-10-IX (R=0.83)	L3-10-IX (R=1.0)
	3VE0	L3-9-I (R=1.0)	L3-9-I (R=1.0)	L3-9-I	0.38	NO	L3-9-I (R=1.0)	L3-9-I (R=1.0)
	3VG0	L3-9-I (R=1.0)	L3-9-I (R=1.0)	L3-9-I	0.26	NO	L3-9-I (R=1.0)	L3-9-I (R=1.0)
	3VG9	L3-9-I (R=1.0)	L3-9-I (R=1.0)	L3-9-I	0.89	NO	L3-9-I (R=1.0)	L3-9-I (R=1.0)
	3W11	L3-8-I, L3-8-II, L3-8-III, L3-8-V (R=1.0)	L3-8-I, L3-8-II, L3-8-III, L3-8-V (R=1.0)	L3-8-I	0.21	yes*	L3-8-I, L3-8-II, L3-8-III, L3-8-V (R=1.0)	L3-8-I, L3-8-II, L3-8-III, L3-8-V (R=1.0)
	3W12	L3-8-I, L3-8-II, L3-8-III, L3-8-V (R=1.0)	L3-8-I, L3-8-II, L3-8-III, L3-8-V (R=1.0)	L3-8-I	0.22	yes	L3-8-I, L3-8-II, L3-8-III, L3-8-V (R=1.0)	L3-8-I, L3-8-II, L3-8-III, L3-8-V (R=1.0)
	3W13	L3-8-I, L3-8-II, L3-8-III, L3-8-V (R=1.0)	L3-8-I, L3-8-II, L3-8-III, L3-8-V (R=1.0)	L3-8-I	0.29	yes	L3-8-I, L3-8-II, L3-8-III, L3-8-V (R=1.0)	L3-8-I, L3-8-II, L3-8-III, L3-8-V (R=1.0)
	3W14	L3-9-I (R=1.0)	L3-9-I (R=1.0)	L3-9-I	0.42	yes*	L3-9-I (R=1.0)	L3-9-I (R=1.0)
	4A6Y	L3-9-II (R=1.0)	L3-9-II (R=1.0)	L3-9-II	0.25	yes	L3-9-II (R=1.0)	L3-9-II (R=1.0)
	4AEH	L3-9-I (R=1.0)	L3-9-I (R=1.0)	L3-9-I	0.38	NO	L3-9-I (R=1.0)	L3-9-I (R=1.0)
	4AEI	L3-9-I (R=1.0)	L3-9-I (R=1.0)	L3-9-I	0.29	yes	L3-9-I (R=1.0)	L3-9-I (R=1.0)
	4AG4	L3-9-I (R=1.0)	L3-9-I (R=1.0)	L3-9-I	0.23	NO	multiple matching: L3-9-I (R=0.95) L3-9-II (R=0.95)	L3-9-I (R=1.0)
	4AL8	L3-9-I (R=1.0)	L3-9-I (R=1.0)	L3-9-I	0.26	NO	L3-9-I (R=1.0)	L3-9-I (R=1.0)
	4AMK	L3-9-II (R=1.0)	L3-9-II (R=1.0)	L3-9-II	0.37	yes	L3-9-II (R=0.95)	L3-9-II (R=1.0)
	4AT6	L3-9-II (R=1.0)	L3-9-II (R=1.0)	L3-9-II	0.37	yes	L3-9-II (R=1.0)	L3-9-II (R=1.0)
	4D9L	L3-11-I, L3-11-V (R=0.98)	L3-11-I, L3-11-V (R=1.0)	L3-11-I	0.5	NO	no canonical template available	no canonical template available
	4D9Q	L3-9-I (R=1.0)	L3-9-I (R=1.0)	L3-9-I	0.53	NO	L3-9-I (R=1.0)	L3-9-I (R=1.0)
	4DAG	L3-9-I (R=0.8)	L3-9-II (R=1.0)	L3-9-II	0.82	NO	L3-9-III (R=0.8)	L3-9-II (R=1.0)
	4DGI	L3-9-I (R=1.0)	L3-9-I (R=1.0)	L3-9-I	0.25	NO	L3-9-I (R=1.0)	L3-9-I (R=1.0)
	4DGV	L3-8-I, L3-8-II, L3-8-III, L3-8-V (R=0.98)	L3-8-I, L3-8-II, L3-8-III, L3-8-V (R=1.0)	L3-8-I	0.21	NO	L3-8-I, L3-8-II, L3-8-III, L3-8-V (R=0.87)	L3-8-I, L3-8-II, L3-8-III, L3-8-V (R=1.0)
	4DN3	L3-10-II, L3-10-XII, L3-10-III, L3-10-V, L3-10-VII (R=0.88)	L3-10-II, L3-10-XII, L3-10-III, L3-10-V, L3-10-VII (R=0.88)	Outlier of L3-10-IV	1.17	NO	L3-10-II, L3-10-XII, L3-10-III, L3-10-V, L3-10-VII (R=0.66)	L3-10-II, L3-10-XII, L3-10-III, L3-10-V, L3-10-VII (R=0.66)
	4DN4	L3-10-II, L3-10-XII, L3-10-III, L3-10-V, L3-10-VII (R=0.88)	L3-10-II, L3-10-XII, L3-10-III, L3-10-V, L3-10-VII (R=0.88)	Outlier of L3-10-IV	1.02	NO	L3-10-II, L3-10-XII, L3-10-III, L3-10-V, L3-10-VII (R=0.66)	L3-10-II, L3-10-XII, L3-10-III, L3-10-V, L3-10-VII (R=0.66)
	4DQO	L3-10-I (R=1.0)	L3-10-I (R=1.0)	L3-10-I	0.14	yes	L3-10-I (R=1.0)	L3-10-I (R=1.0)
	4DTG	L3-9-I (R=1.0)	L3-9-I (R=1.0)	L3-9-I	0.33	NO	L3-9-I (R=1.0)	L3-9-I (R=1.0)
	4DVB	L3-9-I (R=1.0)	L3-9-I (R=1.0)	outlier of L3-9-VI	1.42	NO	L3-9-I (R=1.0)	L3-9-I (R=1.0)
	4EBQ	L3-9-I (R=1.0)	L3-9-I (R=1.0)	L3-9-I	0.18	NO	L3-9-I (R=1.0)	L3-9-I (R=1.0)
	4EOW	L3-11-I, L3-11-V (R=0.91)	L3-11-I, L3-11-V (R=1.0)	L3-11-I	0.28	NO	no canonical template available	no canonical template available
	4F2M	L3-9-I (R=1.0)	L3-9-I (R=1.0)	L3-9-I	0.43	NO	L3-9-I (R=1.0)	L3-9-I (R=1.0)
	4F33	L3-9-I (R=1.0)	L3-9-I (R=1.0)	L3-9-I	0.17	NO	L3-9-I (R=1.0)	L3-9-I (R=1.0)
	4F9L	L3-9-I (R=1.0)	L3-9-I (R=1.0)	L3-9-I	0.38	NO	L3-9-I (R=1.0)	L3-9-I (R=1.0)
	4F9P	L3-9-I (R=1.0)	L3-9-I (R=1.0)	L3-9-I	0.43	NO	L3-9-I (R=1.0)	L3-9-I (R=1.0)
	4FFV	L3-9-I (R=1.0)	L3-9-I (R=1.0)	L3-9-I	0.51	NO	L3-9-I (R=1.0)	L3-9-I (R=1.0)
	4FFW	L3-9-I (R=1.0)	L3-9-I (R=1.0)	L3-9-I	0.43	NO	L3-9-I (R=1.0)	L3-9-I (R=1.0)
	4FFY	L3-9-I (R=1.0)	L3-9-I (R=1.0)	L3-9-I	0.23	NO	L3-9-I (R=1.0)	L3-9-I (R=1.0)
	4FNL	L3-9-I (R=1.0)	L3-9-I (R=1.0)	L3-9-I	0.24	NO	L3-9-I (R=1.0)	L3-9-I (R=1.0)
	4FQH	L3-11-I, L3-11-V (R=0.99)	L3-11-I, L3-11-V (R=1.0)	L3-11-I	0.24	NO	no canonical template available	no canonical template available
	4FQJ	L3-11-I, L3-11-V (R=0.93)	L3-11-I, L3-11-V (R=1.0)	L3-11-I	0.38	NO	no canonical template available	no canonical template available
	4FQK	L3-11-I, L3-11-V (R=0.93)	L3-11-I, L3-11-V (R=1.0)	L3-11-I	0.38	yes	no canonical template available	no canonical template available
	4FQL	L3-9-I (R=1.0)	L3-9-I (R=1.0)	L3-9-I	0.17	NO	L3-9-I (R=1.0)	L3-9-I (R=1.0)
	4G5Z	L3-9-I (R=1.0)	L3-9-I (R=1.0)	L3-9-I	0.22	NO	L3-9-I (R=1.0)	L3-9-I (R=1.0)
	4G6A	L3-9-I (R=1.0)	L3-9-I (R=1.0)	L3-9-I	0.58	NO	L3-9-I (R=1.0)	L3-9-I (R=1.0)
	4G6K	L3-9-I (R=1.0)	L3-9-I (R=1.0)	L3-9-I	0.22	NO	L3-9-I (R=1.0)	L3-9-I (R=1.0)
	4GAG	L3-9-I (R=1.0)	L3-9-I (R=1.0)	L3-9-I	0.61	NO	L3-9-I (R=1.0)	L3-9-I (R=1.0)
	4GLR	L3-11-I, L3-11-V (R=0.98)	L3-11-I, L3-11-V (R=1.0)	L3-11-I	0.48	NO	no canonical template available	no canonical template available
	4GMS	L3-9-I (R=1.0)	L3-9-I (R=1.0)	L3-9-I	0.29	yes	L3-9-I (R=1.0)	L3-9-I (R=1.0)
	4H20	L3-9-I (R=0.8)	L3-9-I (R=1.0)	L3-9-I	0.39	NO	L3-9-I (R=1.0)	L3-9-I (R=1.0)
	4HBC	L3-11-I, L3-11-V (R=0.96)	L3-11-I, L3-11-V (R=0.96)	outlier	-	yes*	no canonical template available	no canonical template available
	4HC1	L3-9-I (R=1.0)	L3-9-I (R=1.0)	L3-9-I	0.22	NO	L3-9-I (R=0.95)	L3-9-I (R=1.0)
	4HCR	L3-9-I (R=1.0)	L3-9-I (R=1.0)	L3-9-I	0.23	NO	L3-9-I (R=0.95)	L3-9-I (R=1.0)
	4HFU	L3-10-IV (R=0.88)	L3-10-IV (R=0.88)	outlier between L3-10-IV and L3-10-X	1.65(IV)/1.64(X)	NO	L3-10-IV (R=0.75)	L3-10-IV (R=0.75)
	4HG4	L3-9-I (R=1.0)	L3-9-I (R=1.0)	L3-9-I	0.68	NO	L3-9-I (R=1.0)	L3-9-I (R=1.0)
	4HGW	L3-8-I, L3-8-II, L3-8-III, L3-8-V (R=1.0)	L3-8-I, L3-8-II, L3-8-III, L3-8-V (R=1.0)	L3-8-I	0.06	yes*	L3-8-I, L3-8-II, L3-8-III, L3-8-V (R=1.0)	L3-8-I, L3-8-II, L3-8-III, L3-8-V (R=1.0)
	4HIX	L3-9-I (R=1.0)	L3-9-I (R=1.0)	L3-9-I	0.36	yes	L3-9-I (R=1.0)	L3-9-I (R=1.0)
	4HK0	L3-11-I, L3-11-V (R=0.99)	L3-11-I, L3-11-V (R=1.0)	L3-11-I	0.47	NO	no canonical template available	no canonical template available
	4HK3	L3-11-I, L3-11-V (R=0.99)	L3-11-I, L3-11-V (R=1.0)	L3-11-I	0.37	NO	no canonical template available	no canonical template available
	4HKB	L3-11-I, L3-11-V (R=0.98)	L3-11-I, L3-11-V (R=1.0)	L3-11-I	0.62	NO	no canonical template available	no canonical template available
	4HKX	L3-11-I, L3-11-V (R=0.97)	L3-11-I, L3-11-V (R=1.0)	L3-11-I	0.44	NO	no canonical template available	no canonical template available
	4HPO	L3-9-I (R=0.8)	L3-9-II (R=1.0)	L3-9-II	0.74	NO	L3-9-II (R=0.9)	L3-9-II (R=1.0)
	4HPY	L3-11-I, L3-11-V (R=0.98)	L3-11-VI (R=1.0)	L3-11-VI	0.66	NO	no canonical template available	no canonical template available
	4I77	L3-9-I (R=1.0)	L3-9-I (R=1.0)	L3-9-I	0.29	NO	L3-9-I (R=1.0)	L3-9-I (R=1.0)
	4I9W	L3-9-I (R=1.0)	L3-9-I (R=1.0)	L3-9-I	0.38	NO	L3-9-I (R=1.0)	L3-9-I (R=1.0)
	4J1U	L3-8-I, L3-8-II, L3-8-III, L3-8-V (R=0.99)	L3-8-I, L3-8-II, L3-8-III, L3-8-V (R=1.0)	L3-8-I	0.45	yes	L3-8-I, L3-8-II, L3-8-III, L3-8-V (R=1.0)	L3-8-I, L3-8-II, L3-8-III, L3-8-V (R=1.0)

## Sheet: Subset2_CDR-L3
						Colour code:
	SUBSET 2, CDR-L3, INDIVIDUAL PREDICTIONS					false prediction	multiple matching	novel conformation
	PDB	Phase-1 prediction with Disjoint Signatures (ratio R)	Phase-2 prediction with Disjoint Signatures (ratio R)	Observed conformation (cluster)	RMSD distance of observed conformation to cluster medoid (Å)	L3 sequence present in clustering dataset (*full Fv redundancy)	Phase-1 prediction with Canonical Templates (ratio R)	Phase-2 prediction with Canonical Templates (ratio R)
	2YMX	L3-9-I (R=1.0)	L3-9-I (R=1.0)	L3-9-I	0.27	NO	L3-9-I (R=1.0)	L3-9-I (R=1.0)
	3J2X	L3-9-I (R=1.0)	L3-9-I (R=1.0)	L3-9-I	0.59	yes	L3-9-I (R=1.0)	L3-9-I (R=1.0)
	3J2Y	L3-9-I (R=1.0)	L3-9-I (R=1.0)	L3-9-I	0.78	NO	L3-9-I (R=1.0)	L3-9-I (R=1.0)
	3J3O	L3-9-I (R=1.0)	L3-9-I (R=1.0)	L3-9-I	0.24	yes*	L3-9-I (R=1.0)	L3-9-I (R=1.0)
	3J3Z	L3-9-I (R=1.0)	L3-9-I (R=1.0)	L3-9-I	0.19	yes*	L3-9-I (R=1.0)	L3-9-I (R=1.0)
	3J42	L3-9-I (R=1.0)	L3-9-I (R=1.0)	L3-9-I	0.32	NO	L3-9-I (R=1.0)	L3-9-I (R=1.0)
	3VRL	L3-9-I (R=1.0)	L3-9-I (R=1.0)	L3-9-I	0.4	NO	L3-9-I (R=1.0)	L3-9-I (R=1.0)
	3VW3	L3-8-I, L3-8-II, L3-8-III, L3-8-V (R=1.0)	L3-8-I, L3-8-II, L3-8-III, L3-8-V (R=1.0)	L3-8-V	0.63	NO	L3-8-I, L3-8-II, L3-8-III, L3-8-V (R=0.875)	L3-8-I, L3-8-II, L3-8-III, L3-8-V (R=0.875)
	3W9D	L3-8-I, L3-8-II, L3-8-III, L3-8-V (R=0.96)	L3-8-I, L3-8-II, L3-8-III, L3-8-V (R=0.96)	L3-8-III	0.23	NO	L3-8-I, L3-8-II, L3-8-III, L3-8-V (R=1.0)	L3-8-I, L3-8-II, L3-8-III, L3-8-V (R=1.0)
	3WBD	L3-9-I (R=1.0)	L3-9-I (R=1.0)	L3-9-I	0.25	yes*	L3-9-I (R=1.0)	L3-9-I (R=1.0)
	3WD5	L3-9-I (R=1.0)	L3-9-I (R=1.0)	L3-9-I	0.59	NO	L3-9-I (R=1.0)	L3-9-I (R=1.0)
	4BUH	L3-11-I, L3-11-V (R=0.95)	L3-11-I, L3-11-V (R=0.93)	L3-11-I	0.36	NO	no canonical template available	no canonical template available
	4CAU	L3-9-I (R=1.0)	L3-9-I (R=1.0)	L3-9-I	0.95	NO	L3-9-I (R=0.95)	L3-9-I (R=0.95)
	4F15	L3-9-I (R=1.0)	L3-9-I (R=1.0)	L3-9-I	0.65	NO	L3-9-I (R=0.89)	L3-9-I (R=0.89)
	4F37	L3-9-I (R=1.0)	L3-9-I (R=1.0)	L3-9-I	0.38	NO	L3-9-I (R=1.0)	L3-9-I (R=1.0)
	4F57	L3-10-II, L3-10-XII, L3-10-III, L3-10-V, L3-10-VII (R=0.84)	L3-10-I (R=0.90)	L3-10-I	0.34 (0.55 to L3-10-VI)	NO	multiple matching: L3-10-IV (R=0.58) L3-10-II, L3-10-XII, L3-10-III, L3-10-V, L3-10-VII (R=0.58)	multiple matching: L3-10-IV (R=0.58) L3-10-II, L3-10-XII, L3-10-III, L3-10-V, L3-10-VII (R=0.58)
	4F58	L3-10-II, L3-10-XII, L3-10-III, L3-10-V, L3-10-VII (R=0.87)	L3-10-I (R=0.91)	L3-10-I	0.27 (0.64 to L3-10-VI)	NO	L3-10-II, L3-10-XII, L3-10-III, L3-10-V, L3-10-VII (R=0.58)	L3-10-II, L3-10-XII, L3-10-III, L3-10-V, L3-10-VII (R=0.58)
	4FZ8	L3-8-I, L3-8-II, L3-8-III, L3-8-V (R=0.99)	L3-8-I, L3-8-II, L3-8-III, L3-8-V (R=0.99)	L3-8-I	0.3	NO	multiple matching: L3-8-IV (R=0.625) L3-8-I, L3-8-II, L3-8-III, L3-8-V (R=0.625)	L3-8-I, L3-8-II, L3-8-III, L3-8-V (R=0.75)
	4FZE	L3-9-I (R=1.0)	multiple matching: L3-9-I (R=1.0) L3-9-II (R=1.0)	L3-9-II	0.72	NO	multiple matching: L3-9-I (R=0.74) L3-9-II (R=0.74)	L3-9-II (R=0.89)
	4G3Y	L3-9-I (R=1.0)	L3-9-I (R=1.0)	L3-9-I	0.22	NO	L3-9-I (R=1.0)	L3-9-I (R=1.0)
	4GQP	L3-9-I (R=1.0)	L3-9-I (R=1.0)	L3-9-I	0.36	yes	L3-9-I (R=1.0)	L3-9-I (R=1.0)
	4GSD	L3-9-I (R=1.0)	L3-9-I (R=1.0)	L3-9-III	0.42 (0.78 to L3-9-II)	NO	multiple matching: L3-9-III (R=0.79) L3-9-I (R=0.79)	L3-9-II (R=0.95)
	4H0G	L3-9-I (R=1.0)	L3-9-I (R=1.0)	L3-9-I	0.31	yes	L3-9-I (R=1.0)	L3-9-I (R=1.0)
	4HFW	L3-8-I, L3-8-II, L3-8-III, L3-8-V (R=0.99)	L3-8-I, L3-8-II, L3-8-III, L3-8-V (R=0.99)	L3-8-II	0.53	NO	L3-8-I, L3-8-II, L3-8-III, L3-8-V (R=0.875)	L3-8-I, L3-8-II, L3-8-III, L3-8-V (R=0.875)
	4HH9	L3-10-IV (R=0.98)	L3-10-IV (R=0.98)	L3-10-IV	0.21	NO	L3-10-IV (R=0.92)	L3-10-IV (R=0.92)
	4HIE	L3-11-I, L3-11-V (R=0.93)	L3-11-I, L3-11-V (R=0.97)	L3-11-I	1.09	NO	no canonical template available	no canonical template available
	4HJ0	L3-11-I, L3-11-V (R=1.0)	L3-11-I, L3-11-V (R=1.0)	L3-11-I	0.6	NO	no canonical template available	no canonical template available
	4HJG	L3-9-I (R=1.0)	L3-9-I (R=1.0)	L3-9-I	0.14	yes	L3-9-I (R=1.0)	L3-9-I (R=1.0)
	4HJJ	L3-9-I (R=1.0)	L3-9-I (R=1.0)	L3-9-I	0.12	NO	L3-9-I (R=1.0)	L3-9-I (R=1.0)
	4HKZ	L3-9-I (R=1.0)	L3-9-I (R=1.0)	L3-9-I	0.17	yes*	L3-9-I (R=1.0)	L3-9-I (R=1.0)
	4HLZ	L3-9-I (R=1.0)	L3-9-I (R=1.0)	L3-9-I	0.23	NO	L3-9-I (R=1.0)	L3-9-I (R=1.0)
	4HS6	L3-9-I (R=1.0)	L3-9-I (R=1.0)	L3-9-I	0.62	NO	L3-9-I (R=1.0)	L3-9-I (R=1.0)
	4HS8	L3-9-I (R=1.0)	L3-9-I (R=1.0)	L3-9-I	0.41	NO	L3-9-I (R=1.0)	L3-9-I (R=1.0)
	4HXA	L3-9-I (R=1.0)	L3-9-I (R=1.0)	L3-9-I	0.33	NO	L3-9-I (R=1.0)	L3-9-I (R=1.0)
	4HXB	L3-9-I (R=1.0)	L3-9-I (R=1.0)	L3-9-I	0.33	NO	L3-9-I (R=1.0)	L3-9-I (R=1.0)
	4HZL	L3-9-I (R=1.0)	L3-9-I (R=1.0)	L3-9-I	0.45	yes	L3-9-I (R=1.0)	L3-9-I (R=1.0)
	4I18	L3-11-IV (R=0.81)	L3-11-IV (R=0.77)	outlier of L3-11-VII	1.27 to L3-11-VII, 1.58 to L3-11-IV	NO	no canonical template available	no canonical template available
	4IDJ	L3-9-I (R=1.0)	L3-9-I (R=1.0)	L3-9-I	0.4	NO	L3-9-I (R=1.0)	L3-9-I (R=1.0)
	4IJ3	L3-9-I (R=1.0)	L3-9-I (R=1.0)	L3-9-I	0.27	NO	L3-9-I (R=1.0)	L3-9-I (R=1.0)
	4IRZ	L3-8-I, L3-8-II, L3-8-III, L3-8-V (R=1.0)	L3-8-I, L3-8-II, L3-8-III, L3-8-V (R=1.0)	L3-8-IV	0.54	NO	L3-8-I, L3-8-II, L3-8-III, L3-8-V (R=1.0)	L3-8-I, L3-8-II, L3-8-III, L3-8-V (R=1.0)
	4J8R	L3-8-I, L3-8-II, L3-8-III, L3-8-V (R=0.95)	L3-8-I, L3-8-II, L3-8-III, L3-8-V (R=0.95)	L3-8-I	0.3	NO	L3-8-I, L3-8-II, L3-8-III, L3-8-V (R=1.0)	L3-8-I, L3-8-II, L3-8-III, L3-8-V (R=1.0)
	4JAM	L3-10-II, L3-10-XII, L3-10-III, L3-10-V, L3-10-VII (R=0.95)	L3-10-II, L3-10-XII, L3-10-III, L3-10-V, L3-10-VII (R=0.94)	L3-10-V	0.56	NO	L3-10-II, L3-10-XII, L3-10-III, L3-10-V, L3-10-VII (R=0.83)	L3-10-II, L3-10-XII, L3-10-III, L3-10-V, L3-10-VII (R=0.83)
	4JFX	L3-9-I (R=1.0)	L3-9-I (R=1.0)	L3-9-I	0.28	yes	L3-9-I (R=1.0)	L3-9-I (R=1.0)
	4JFZ	L3-9-I (R=1.0)	L3-9-I (R=1.0)	L3-9-I	0.25	yes	L3-9-I (R=1.0)	L3-9-I (R=1.0)
	4JG0	L3-9-I (R=1.0)	L3-9-I (R=1.0)	L3-9-I	0.23	yes	L3-9-I (R=1.0)	L3-9-I (R=1.0)
	4JHA	L3-9-I (R=0.8)	L3-9-I (R=1.0)	L3-9-I	0.25	NO	L3-9-I (R=1.0)	L3-9-I (R=1.0)
	4JM2	L3-9-I (R=1.0)	L3-9-I (R=1.0)	L3-9-I	0.18	NO	L3-9-I (R=1.0)	L3-9-I (R=1.0)
	4JM4	L3-9-I (R=1.0)	L3-9-I (R=1.0)	L3-9-I	0.16	NO	L3-9-I (R=1.0)	L3-9-I (R=1.0)
	4JR9	L3-8-I, L3-8-II, L3-8-III, L3-8-V (R=0.99)	L3-8-I, L3-8-II, L3-8-III, L3-8-V (R=0.99)	L3-8-I	0.23	NO	L3-8-I, L3-8-II, L3-8-III, L3-8-V (R=1.0)	L3-8-I, L3-8-II, L3-8-III, L3-8-V (R=1.0)
	4JZN	L3-9-I (R=1.0)	L3-9-I (R=1.0)	L3-9-II	0.79	NO	L3-9-I (R=0.84)	L3-9-I (R=0.84)
	4JZO	L3-9-I (R=1.0)	multiple matching: L3-9-II (R=1.0) L3-9-I (R=1.0)	L3-9-II	0.86	NO	L3-9-II (R=0.74)	L3-9-II (R=0.89)
	4K07	L3-9-I (R=1.0)	L3-9-I (R=1.0)	L3-9-II	0.13	NO	L3-9-I (R=1.0)	L3-9-I (R=1.0)
	4K2U	L3-9-I (R=1.0)	L3-9-I (R=1.0)	L3-9-I	0.22	NO	L3-9-I (R=1.0)	L3-9-I (R=1.0)
	4K3D	L3-11-I, L3-11-V (R=1.0)	L3-11-I, L3-11-V (R=0.99)	outlier of L3-11-VI	1.42 to L3-11-VI	NO	no canonical template available	no canonical template available
	4K3E	L3-11-I, L3-11-V (R=0.99)	L3-11-I, L3-11-V (R=0.99)	outlier of L3-11-VI	1.40 to L3-11-VI	NO	no canonical template available	no canonical template available
	4K3G	multiple matching: L3-9-I (R=1.0) L3-9-II (R=1.0)	multiple matching: L3-9-I (R=1.0) L3-9-II (R=1.0)	L3-9-V	1.11 (1.19 to L3-9-III)	NO	L3-9-I (R=0.79)	L3-9-I (R=0.84)
	4K3J	L3-9-I (R=1.0)	L3-9-I (R=1.0)	L3-9-I	0.21	NO	L3-9-I (R=1.0)	L3-9-I (R=1.0)
	4K4M	L3-9-I (R=1.0)	L3-9-I (R=1.0)	L3-9-I	0.3	NO	L3-9-I (R=1.0)	L3-9-I (R=1.0)
	4K7P	L3-9-I (R=1.0)	L3-9-I (R=1.0)	L3-9-I	0.48	NO	L3-9-I (R=1.0)	L3-9-I (R=1.0)
	4K8R	L3-9-I (R=1.0)	L3-9-I (R=1.0)	L3-9-I	0.7	NO	L3-9-I (R=1.0)	L3-9-I (R=1.0)
	4K94	L3-10-II, L3-10-XII, L3-10-III, L3-10-V, L3-10-VII (R=0.79)	L3-10-II, L3-10-XII, L3-10-III, L3-10-V, L3-10-VII (R=0.84)	L3-10-V	0.39	NO	multiple matching: L3-10-IV (R=0.67) L3-10-X (R=0.67)	multiple matching: L3-10-IV (R=0.67) L3-10-X (R=0.67)
	4KPH	L3-8-I, L3-8-II, L3-8-III, L3-8-V (R=0.96)	L3-8-I, L3-8-II, L3-8-III, L3-8-V (R=0.96)	L3-8-III	0.5	NO	L3-8-I, L3-8-II, L3-8-III, L3-8-V (R=1.0)	L3-8-I, L3-8-II, L3-8-III, L3-8-V (R=1.0)
	4KRO	L3-9-I (R=1.0)	L3-9-I (R=1.0)	L3-9-I	0.41	yes	L3-9-I (R=1.0)	L3-9-I (R=1.0)
	4KRP	L3-9-I (R=1.0)	L3-9-I (R=1.0)	L3-9-I	0.4	yes	L3-9-I (R=1.0)	L3-9-I (R=1.0)
	4KUC	L3-9-I (R=1.0)	L3-9-I (R=1.0)	L3-9-I	0.65	NO	L3-9-I (R=0.95)	L3-9-I (R=0.95)
	4KVC	L3-9-I (R=1.0)	L3-9-I (R=1.0)	L3-9-I	0.24	yes	L3-9-I (R=1.0)	L3-9-I (R=1.0)
	4KVN	L3-11-I, L3-11-V (R=0.88)	L3-11-I, L3-11-V (R=0.91)	L3-11-I	1.58	NO	no canonical template available	no canonical template available
	4KY1	L3-9-I (R=1.0)	L3-9-I (R=1.0)	L3-9-I	0.46	yes	L3-9-I (R=1.0)	L3-9-I (R=1.0)
	4LEO	L3-9-I (R=1.0)	L3-9-I (R=1.0)	L3-9-I	0.7	NO	L3-9-I (R=0.95)	L3-9-I (R=0.95)
	4LEX	L3-9-I (R=1.0)	L3-9-I (R=1.0)	L3-9-I	0.23	yes	L3-9-I (R=1.0)	L3-9-I (R=1.0)
	4LF3	L3-9-I (R=1.0)	L3-9-I (R=1.0)	L3-9-I	0.22	NO	L3-9-I (R=1.0)	L3-9-I (R=1.0)
	4LLV	L3-9-I (R=1.0)	L3-9-I (R=1.0)	L3-9-I	0.58	yes*	L3-9-I (R=1.0)	L3-9-I (R=1.0)
	4LMQ	L3-9-I (R=1.0)	L3-9-I (R=1.0)	L3-9-I	0.14	NO	L3-9-I (R=1.0)	L3-9-I (R=1.0)
	4M43	L3-9-I (R=1.0)	L3-9-I (R=1.0)	L3-9-I	0.22	NO	L3-9-I (R=1.0)	L3-9-I (R=1.0)
	4M48	L3-9-I (R=1.0)	L3-9-I (R=1.0)	L3-9-I	0.26	NO	L3-9-I (R=1.0)	L3-9-I (R=1.0)
	4M5Y	L3-11-I, L3-11-V (R=0.99)	L3-11-I, L3-11-V (R=1.0)	L3-11-I	0.32	NO	no canonical template available	no canonical template available
	4M61	L3-8-I, L3-8-II, L3-8-III, L3-8-V (R=1.0)	L3-8-I, L3-8-II, L3-8-III, L3-8-V (R=1.0)	L3-8-I	0.34	NO	L3-8-I, L3-8-II, L3-8-III, L3-8-V (R=1.0)	L3-8-I, L3-8-II, L3-8-III, L3-8-V (R=1.0)
	4MHH	L3-9-I (R=1.0)	L3-9-I (R=1.0)	L3-9-I	0.2	yes	L3-9-I (R=1.0)	L3-9-I (R=1.0)
	4MSW	L3-9-I (R=1.0)	L3-9-I (R=1.0)	L3-9-I	0.21	yes*	L3-9-I (R=1.0)	L3-9-I (R=1.0)
	4MXV	L3-9-I (R=1.0)	L3-9-I (R=1.0)	L3-9-I	0.31	NO	L3-9-I (R=1.0)	L3-9-I (R=1.0)

## Sheet: Subset1_CDR-H1
						Colour code:
	SUBSET 1, CDR-H1, INDIVIDUAL PREDICTIONS					false prediction	multiple matching	novel conformation
	PDB	Phase-1 prediction with Disjoint Signatures (ratio R)	Phase-2 prediction with Disjoint Signatures (ratio R)	Observed conformation (cluster)	RMSD distance of observed conformation to cluster medoid (Å)	H1 sequence present in clustering dataset (*full Fv redundancy)	Phase-1 prediction with Canonical Templates (ratio R)	Phase-2 prediction with Canonical Templates (ratio R)
	2LTQ	H1-13-I, H1-13-XI (R=1.0)	H1-13-I, H1-13-XI (R=1.0)	H1-13-I	0.6	yes*	multiple matching: H1-13-I, H1-13-XI (R=1.0) H1-13-II, H1-13-IV, H1-13-V (R=1.0)	multiple matching: H1-13-I, H1-13-XI (R=1.0) H1-13-II, H1-13-IV, H1-13-V (R=1.0)
	2Y6S	H1-13-I, H1-13-XI (R=1.0)	H1-13-I, H1-13-XI (R=1.0)	H1-13-I	0.57	NO	H1-13-I, H1-13-XI (R=1.0)	H1-13-I, H1-13-XI (R=1.0)
	2YPV	H1-13-I, H1-13-XI (R=1.0)	H1-13-I, H1-13-XI (R=1.0)	H1-13-I	0.31	NO	multiple matching: H1-13-I, H1-13-XI (R=1.0) H1-13-II, H1-13-IV, H1-13-V (R=1.0)	multiple matching: H1-13-I, H1-13-XI (R=1.0) H1-13-II, H1-13-IV, H1-13-V (R=1.0)
	3AUV	H1-13-I, H1-13-XI (R=1.0)	H1-13-I, H1-13-XI (R=1.0)	H1-13-I	0.67	yes	H1-13-I, H1-13-XI (R=1.0)	H1-13-I, H1-13-XI (R=1.0)
	3QEG	H1-13-I, H1-13-XI (R=1.0)	H1-13-I, H1-13-XI (R=1.0)	novel conformation: outlier of H1-13-I	1.66	NO	H1-13-I, H1-13-XI (R=0.94)	H1-13-I, H1-13-XI (R=0.94)
	3QEH	H1-13-I, H1-13-XI (R=1.0)	H1-13-I, H1-13-XI (R=1.0)	H1-13-I	0.27	NO	H1-13-I, H1-13-XI (R=1.0)	H1-13-I, H1-13-XI (R=1.0)
	3QNX	H1-13-I, H1-13-XI (R=1.0)	H1-13-I, H1-13-XI (R=1.0)	H1-13-I	1.06	yes*	H1-13-I, H1-13-XI (R=0.88)	H1-13-I, H1-13-XI (R=0.88)
	3R06	H1-13-I, H1-13-XI (R=1.0)	H1-13-I, H1-13-XI (R=1.0)	H1-13-I	0.42	NO	H1-13-I, H1-13-XI (R=1.0)	H1-13-I, H1-13-XI (R=1.0)
	3S62	H1-13-I, H1-13-XI (R=1.0)	H1-13-I, H1-13-XI (R=1.0)	novel conformation	-	yes	multiple matching: H1-13-I, H1-13-XI (R=1.0) H1-13-II, H1-13-IV, H1-13-V (R=1.0)	multiple matching: H1-13-I, H1-13-XI (R=1.0) H1-13-II, H1-13-IV, H1-13-V (R=1.0)
	3SO3	H1-13-I, H1-13-XI (R=1.0)	H1-13-I, H1-13-XI (R=1.0)	H1-13-I	0.39	yes	H1-13-I, H1-13-XI (R=1.0)	H1-13-I, H1-13-XI (R=1.0)
	3THM	H1-15-I (R=0.99)	H1-15-II (R=1.0)	H1-15-II	1	NO	H1-15-I (R=0.91)	H1-15-II (R=1.0)
	3TJE	H1-15-I (R=0.99)	H1-15-II (R=1.0)	H1-15-II	0.93	NO	H1-15-I (R=0.91)	H1-15-II (R=1.0)
	3TNM	H1-15-I (R=0.97)	H1-15-I (R=0.97)	novel conformation	-	NO	H1-15-I (R=0.91)	H1-15-I (R=0.91)
	3TNN	H1-13-I, H1-13-XI (R=1.0)	H1-13-I, H1-13-XI (R=1.0)	H1-13-I	0.45	NO	H1-13-I, H1-13-XI (R=1.0)	H1-13-I, H1-13-XI (R=1.0)
	3TPK	H1-13-I, H1-13-XI (R=1.0)	H1-13-VIII (R=1.0)	H1-13-VIII	0.83	NO	H1-13-I, H1-13-XI (R=0.94)	H1-13-VIII (R=1.0)
	3U0T	H1-13-I, H1-13-XI (R=1.0)	H1-13-I, H1-13-XI (R=1.0)	H1-13-I	1.11	NO	H1-13-I, H1-13-XI (R=0.94)	H1-13-I, H1-13-XI (R=1.0)
	3U0W	H1-13-I, H1-13-XI (R=0.9)	H1-13-I, H1-13-XI (R=1.0)	H1-13-I	0.42	NO	multiple matching: H1-13-I, H1-13-XI (R=1.0) H1-13-II, H1-13-IV, H1-13-V (R=1.0)	multiple matching: H1-13-I, H1-13-XI (R=1.0) H1-13-II, H1-13-IV, H1-13-V (R=1.0)
	3U30	H1-13-I, H1-13-XI (R=1.0)	H1-13-I, H1-13-XI (R=1.0)	H1-13-I	1.14	NO	H1-13-I, H1-13-XI (R=0.94)	H1-13-I, H1-13-XI (R=1.0)
	3U6R	H1-13-I, H1-13-XI (R=1.0)	H1-13-I, H1-13-XI (R=1.0)	novel conformation	-	NO	H1-13-I, H1-13-XI (R=1.0)	H1-13-I, H1-13-XI (R=1.0)
	3UJT	H1-13-I, H1-13-XI (R=1.0)	H1-13-I, H1-13-XI (R=1.0)	H1-13-I	0.21	NO	H1-13-I, H1-13-XI (R=1.0)	H1-13-I, H1-13-XI (R=1.0)
	3ULS	H1-15-I (R=1.0)	H1-15-I (R=1.0)	H1-15-I	1.32	NO	H1-15-I (R=1.0)	H1-15-I (R=1.0)
	3ULU_CD	H1-15-I (R=1.0)	H1-15-I (R=1.0)	H1-15-I	1.33	NO	H1-15-I (R=1.0)	H1-15-I (R=1.0)
	3ULU_EF	H1-13-I, H1-13-XI (R=1.0)	H1-13-I, H1-13-XI (R=1.0)	H1-13-I	0.41	yes	multiple matching: H1-13-I, H1-13-XI (R=1.0) H1-13-II, H1-13-IV, H1-13-V (R=1.0)	multiple matching: H1-13-I, H1-13-XI (R=1.0) H1-13-II, H1-13-IV, H1-13-V (R=1.0)
	3ULU_HL	H1-13-I, H1-13-XI (R=1.0)	H1-13-I, H1-13-XI (R=1.0)	H1-13-I	0.27	yes*	H1-13-I, H1-13-XI (R=1.0)	H1-13-I, H1-13-XI (R=1.0)
	3ULV	H1-15-I (R=1.0)	H1-15-I (R=1.0)	H1-15-I	1.39	NO	H1-15-I (R=1.0)	H1-15-I (R=1.0)
	3UMT	H1-13-I, H1-13-XI (R=1.0)	H1-13-I, H1-13-XI (R=1.0)	H1-13-I	0.23	NO	H1-13-I, H1-13-XI (R=1.0)	H1-13-I, H1-13-XI (R=1.0)
	3UO1	H1-13-I, H1-13-XI (R=1.0)	H1-13-I, H1-13-XI (R=1.0)	H1-13-I	0.34	NO	multiple matching: H1-13-I, H1-13-XI (R=1.0) H1-13-II, H1-13-IV, H1-13-V (R=1.0)	multiple matching: H1-13-I, H1-13-XI (R=1.0) H1-13-II, H1-13-IV, H1-13-V (R=1.0)
	3UPC	H1-13-I, H1-13-XI (R=1.0)	H1-13-I, H1-13-XI (R=1.0)	H1-13-I	0.47	NO	H1-13-I, H1-13-XI (R=1.0)	H1-13-I, H1-13-XI (R=1.0)
	3UX9	H1-13-I, H1-13-XI (R=1.0)	H1-13-I, H1-13-XI (R=1.0)	H1-13-I	0.34	yes	H1-13-I, H1-13-XI (R=1.0)	H1-13-I, H1-13-XI (R=1.0)
	3UYP	H1-13-I, H1-13-XI (R=1.0)	H1-13-I, H1-13-XI (R=1.0)	H1-13-I	0.63	NO	H1-13-I, H1-13-XI (R=0.94)	H1-13-I, H1-13-XI (R=0.94)
	3V0V	H1-13-I, H1-13-XI (R=1.0)	H1-13-I, H1-13-XI (R=1.0)	H1-13-I	0.34	NO	H1-13-I, H1-13-XI (R=1.0)	H1-13-I, H1-13-XI (R=1.0)
	3V4P	H1-13-I, H1-13-XI (R=1.0)	H1-13-I, H1-13-XI (R=1.0)	H1-13-I	0.33	NO	H1-13-I, H1-13-XI (R=1.0)	H1-13-I, H1-13-XI (R=1.0)
	3V6F	H1-13-I, H1-13-XI (R=1.0)	H1-13-I, H1-13-XI (R=1.0)	H1-13-I	0.34	yes	H1-13-I, H1-13-XI (R=1.0)	H1-13-I, H1-13-XI (R=1.0)
	3V6O	H1-13-I, H1-13-XI (R=1.0)	H1-13-I, H1-13-XI (R=1.0)	H1-13-I	0.86	NO	H1-13-I, H1-13-XI (R=1.0)	H1-13-I, H1-13-XI (R=1.0)
	3V7A	H1-13-I, H1-13-XI (R=1.0)	H1-13-I, H1-13-XI (R=1.0)	H1-13-I	0.36	NO	H1-13-I, H1-13-XI (R=1.0)	H1-13-I, H1-13-XI (R=1.0)
	3VE0	H1-13-I, H1-13-XI (R=1.0)	H1-13-I, H1-13-XI (R=1.0)	H1-13-I	0.55	NO	H1-13-I, H1-13-XI (R=1.0)	H1-13-I, H1-13-XI (R=1.0)
	3VFG	H1-13-I, H1-13-XI (R=1.0)	H1-13-I, H1-13-XI (R=1.0)	H1-13-I	0.78	NO	H1-13-I, H1-13-XI (R=0.94)	H1-13-I, H1-13-XI (R=1.0)
	3VG0	H1-13-I, H1-13-XI (R=0.9)	H1-13-I, H1-13-XI (R=0.9)	H1-13-I	0.87	NO	H1-13-I, H1-13-XI (R=0.88)	H1-13-I, H1-13-XI (R=1.0)
	3VG9	H1-13-I, H1-13-XI (R=1.0)	H1-13-I, H1-13-XI (R=1.0)	H1-13-I	0.39	NO	H1-13-I, H1-13-XI (R=1.0)	H1-13-I, H1-13-XI (R=1.0)
	3W11	H1-13-I, H1-13-XI (R=1.0)	H1-13-I, H1-13-XI (R=1.0)	H1-13-I	0.81	yes*	H1-13-I, H1-13-XI (R=0.94)	H1-13-I, H1-13-XI (R=1.0)
	3W12	H1-13-I, H1-13-XI (R=1.0)	H1-13-I, H1-13-XI (R=1.0)	H1-13-I	0.72	yes	H1-13-I, H1-13-XI (R=0.94)	H1-13-I, H1-13-XI (R=1.0)
	3W14	H1-13-I, H1-13-XI (R=1.0)	H1-13-I, H1-13-XI (R=1.0)	H1-13-I	0.43	yes*	multiple matching: H1-13-I, H1-13-XI (R=1.0) H1-13-II, H1-13-IV, H1-13-V (R=1.0)	multiple matching: H1-13-I, H1-13-XI (R=1.0) H1-13-II, H1-13-IV, H1-13-V (R=1.0)
	4A6Y	H1-13-I, H1-13-XI (R=1.0)	H1-13-I, H1-13-XI (R=1.0)	H1-13-I	0.86	yes	multiple matching: H1-13-I, H1-13-XI (R=1.0) H1-13-II, H1-13-IV, H1-13-V (R=1.0)	multiple matching: H1-13-I, H1-13-XI (R=1.0) H1-13-II, H1-13-IV, H1-13-V (R=1.0)
	4AEH	H1-13-I, H1-13-XI (R=1.0)	H1-13-I, H1-13-XI (R=1.0)	H1-13-I	0.33	NO	multiple matching: H1-13-I, H1-13-XI (R=1.0) H1-13-II, H1-13-IV, H1-13-V (R=1.0)	multiple matching: H1-13-I, H1-13-XI (R=1.0) H1-13-II, H1-13-IV, H1-13-V (R=1.0)
	4AEI	H1-13-I, H1-13-XI (R=1.0)	H1-13-I, H1-13-XI (R=1.0)	H1-13-I	0.39	NO	H1-13-I, H1-13-XI (R=1.0)	H1-13-I, H1-13-XI (R=1.0)
	4AG4	H1-13-I, H1-13-XI (R=1.0)	H1-13-I, H1-13-XI (R=1.0)	H1-13-I	0.41	NO	H1-13-I, H1-13-XI (R=1.0)	H1-13-I, H1-13-XI (R=1.0)
	4AL8	H1-13-I, H1-13-XI (R=1.0)	H1-13-I, H1-13-XI (R=1.0)	H1-13-I	0.23	NO	H1-13-I, H1-13-XI (R=1.0)	H1-13-I, H1-13-XI (R=1.0)
	4AMK	H1-13-I, H1-13-XI (R=1.0)	H1-13-I, H1-13-XI (R=1.0)	H1-13-I	0.23	yes	H1-13-I, H1-13-XI (R=1.0)	H1-13-I, H1-13-XI (R=1.0)
	4AT6	H1-13-I, H1-13-XI (R=1.0)	H1-13-I, H1-13-XI (R=1.0)	novel conformation	-	NO	H1-13-I, H1-13-XI (R=1.0)	H1-13-I, H1-13-XI (R=1.0)
	4D9L	H1-13-I, H1-13-XI (R=1.0)	H1-13-I, H1-13-XI (R=1.0)	H1-13-I	0.74	NO	H1-13-I, H1-13-XI (R=1.0)	H1-13-I, H1-13-XI (R=1.0)
	4D9Q	H1-13-I, H1-13-XI (R=1.0)	H1-13-I, H1-13-XI (R=1.0)	H1-13-I	0.4	yes	H1-13-I, H1-13-XI (R=1.0)	H1-13-I, H1-13-XI (R=1.0)
	4DAG	H1-13-I, H1-13-XI (R=1.0)	H1-13-I, H1-13-XI (R=1.0)	H1-13-I	0.98	NO	H1-13-I, H1-13-XI (R=0.94)	H1-13-I, H1-13-XI (R=1.0)
	4DCQ	H1-13-I, H1-13-XI (R=1.0)	H1-13-I, H1-13-XI (R=1.0)	H1-13-I	0.27	yes	H1-13-I, H1-13-XI (R=1.0)	H1-13-I, H1-13-XI (R=1.0)
	4DGI	H1-13-I, H1-13-XI (R=1.0)	H1-13-I, H1-13-XI (R=1.0)	H1-13-I	0.3	NO	H1-13-I, H1-13-XI (R=1.0)	H1-13-I, H1-13-XI (R=1.0)
	4DGV	H1-13-I, H1-13-XI (R=1.0)	H1-13-I, H1-13-XI (R=1.0)	H1-13-I	0.37	NO	H1-13-I, H1-13-XI (R=1.0)	H1-13-I, H1-13-XI (R=1.0)
	4DK3	H1-13-I, H1-13-XI (R=0.83)	H1-13-VIII (R=1.0)	H1-13-VIII	0.55	NO	H1-13-I, H1-13-XI (R=1.0)	multiple matching: H1-13-I, H1-13-XI (R=1.0) H1-13-VIII (R=1.0)
	4DN3	H1-13-I, H1-13-XI (R=1.0)	H1-13-I, H1-13-XI (R=1.0)	novel conformation: outlier between H1-13-I and H1-13-VIII	1.79 (I)/1.74 (VIII)	NO	H1-13-I, H1-13-XI (R=1.0)	H1-13-I, H1-13-XI (R=1.0)
	4DN4	H1-13-I, H1-13-XI (R=1.0)	H1-13-I, H1-13-XI (R=1.0)	novel conformation	-	NO	H1-13-I, H1-13-XI (R=1.0)	H1-13-I, H1-13-XI (R=1.0)
	4DQO	H1-13-I, H1-13-XI (R=1.0)	H1-13-I, H1-13-XI (R=1.0)	H1-13-I	0.35	yes	H1-13-I, H1-13-XI (R=1.0)	H1-13-I, H1-13-XI (R=1.0)
	4DTG	H1-13-I, H1-13-XI (R=1.0)	H1-13-I, H1-13-XI (R=1.0)	H1-13-I	0.43	yes	H1-13-I, H1-13-XI (R=1.0)	multiple matching: H1-13-I, H1-13-XI (R=1.0) H1-13-II, H1-13-IV, H1-13-V (R=1.0)
	4DVB	H1-13-I, H1-13-XI (R=1.0)	H1-13-I, H1-13-XI (R=1.0)	H1-13-I	0.33	NO	multiple matching: H1-13-I, H1-13-XI (R=1.0) H1-13-II, H1-13-IV, H1-13-V (R=1.0)	multiple matching: H1-13-I, H1-13-XI (R=1.0) H1-13-II, H1-13-IV, H1-13-V (R=1.0)
	4EBQ	H1-13-I, H1-13-XI (R=1.0)	H1-13-I, H1-13-XI (R=1.0)	H1-13-I	0.26	NO	multiple matching: H1-13-I, H1-13-XI (R=1.0) H1-13-II, H1-13-IV, H1-13-V (R=1.0)	multiple matching: H1-13-I, H1-13-XI (R=1.0) H1-13-II, H1-13-IV, H1-13-V (R=1.0)
	4EOW	H1-13-I, H1-13-XI (R=1.0)	H1-13-I, H1-13-XI (R=1.0)	H1-13-I	0.54	NO	H1-13-I, H1-13-XI (R=1.0)	H1-13-I, H1-13-XI (R=1.0)
	4EVN	H1-13-IX (R=0.94)	H1-13-IX (R=1.0)	H1-13-IX	0.77	yes	multiple matching: H1-13-I, H1-13-XI (R=1.0) H1-13-II, H1-13-IV, H1-13-V (R=1.0)	multiple matching: H1-13-I, H1-13-XI (R=1.0) H1-13-II, H1-13-IV, H1-13-V (R=1.0)
	4F2M	H1-13-I, H1-13-XI (R=1.0)	H1-13-I, H1-13-XI (R=1.0)	H1-13-I	0.27	yes	H1-13-I, H1-13-XI (R=1.0)	H1-13-I, H1-13-XI (R=1.0)
	4F33	H1-13-I, H1-13-XI (R=1.0)	H1-13-I, H1-13-XI (R=1.0)	H1-13-I	0.26	yes	multiple matching: H1-13-I, H1-13-XI (R=1.0) H1-13-II, H1-13-IV, H1-13-V (R=1.0)	multiple matching: H1-13-I, H1-13-XI (R=1.0) H1-13-II, H1-13-IV, H1-13-V (R=1.0)
	4F9L	H1-13-I, H1-13-XI (R=1.0)	H1-13-I, H1-13-XI (R=1.0)	H1-13-I	0.38	NO	H1-13-I, H1-13-XI (R=1.0)	H1-13-I, H1-13-XI (R=1.0)
	4F9P	H1-13-I, H1-13-XI (R=1.0)	H1-13-I, H1-13-XI (R=1.0)	H1-13-I	0.44	NO	H1-13-I, H1-13-XI (R=1.0)	H1-13-I, H1-13-XI (R=1.0)
	4FFV	H1-13-I, H1-13-XI (R=1.0)	H1-13-I, H1-13-XI (R=1.0)	H1-13-I	0.37	NO	H1-13-I, H1-13-XI (R=0.94)	H1-13-I, H1-13-XI (R=1.0)
	4FFW	H1-13-I, H1-13-XI (R=1.0)	H1-13-I, H1-13-XI (R=1.0)	H1-13-I	0.46	NO	H1-13-I, H1-13-XI (R=0.94)	H1-13-I, H1-13-XI (R=1.0)
	4FFY	H1-13-I, H1-13-XI (R=1.0)	H1-13-I, H1-13-XI (R=1.0)	H1-13-I	0.25	NO	H1-13-II, H1-13-IV, H1-13-V (R=1.0)	multiple matching: H1-13-I, H1-13-XI (R=1.0) H1-13-II, H1-13-IV, H1-13-V (R=1.0)
	4FQ1	H1-13-I, H1-13-XI (R=1.0)	H1-13-I, H1-13-XI (R=1.0)	H1-13-I	0.78	NO	H1-13-I, H1-13-XI (R=0.94)	H1-13-I, H1-13-XI (R=1.0)
	4FQ2	H1-13-I, H1-13-XI (R=1.0)	H1-13-I, H1-13-XI (R=1.0)	H1-13-I	0.83	NO	H1-13-I, H1-13-XI (R=0.94)	H1-13-I, H1-13-XI (R=1.0)
	4FQH	H1-13-I, H1-13-XI (R=1.0)	H1-13-I, H1-13-XI (R=1.0)	H1-13-I	1.38	NO	H1-13-I, H1-13-XI (R=1.0)	H1-13-I, H1-13-XI (R=1.0)
	4FQJ	H1-13-I, H1-13-XI (R=1.0)	H1-13-I, H1-13-XI (R=1.0)	H1-13-I	0.59	NO	H1-13-I, H1-13-XI (R=1.0)	H1-13-I, H1-13-XI (R=1.0)
	4FQK	H1-13-I, H1-13-XI (R=1.0)	H1-13-I, H1-13-XI (R=1.0)	H1-13-I	0.59	NO	H1-13-I, H1-13-XI (R=1.0)	H1-13-I, H1-13-XI (R=1.0)
	4FQL	H1-13-I, H1-13-XI (R=1.0)	H1-13-I, H1-13-XI (R=1.0)	H1-13-I	0.56	NO	H1-13-I, H1-13-XI (R=1.0)	H1-13-I, H1-13-XI (R=1.0)
	4FQQ	H1-13-I, H1-13-XI (R=1.0)	H1-13-I, H1-13-XI (R=1.0)	H1-13-I	0.94	NO	H1-13-I, H1-13-XI (R=1.0)	H1-13-I, H1-13-XI (R=1.0)
	4G5Z	H1-13-I, H1-13-XI (R=1.0)	H1-13-I, H1-13-XI (R=1.0)	H1-13-I	0.29	NO	H1-13-I, H1-13-XI (R=1.0)	H1-13-I, H1-13-XI (R=1.0)
	4G6A	H1-13-I, H1-13-XI (R=1.0)	H1-13-I, H1-13-XI (R=1.0)	H1-13-I	0.83	yes	H1-13-I, H1-13-XI (R=0.94)	H1-13-I, H1-13-XI (R=1.0)
	4G6F	H1-13-I, H1-13-XI (R=1.0)	H1-13-I, H1-13-XI (R=1.0)	H1-13-I	0.66	NO	H1-13-I, H1-13-XI (R=1.0)	H1-13-I, H1-13-XI (R=1.0)
	4G6K	H1-15-I (R=1.0)	H1-15-I (R=1.0)	H1-15-I	0.23	yes	multiple matching: H1-15-I (R=1.0) H1-15-II (R=1.0)	multiple matching: H1-15-I (R=1.0) H1-15-II (R=1.0)
	4GAG	H1-13-I, H1-13-XI (R=1.0)	H1-13-I, H1-13-XI (R=1.0)	H1-13-I	0.81	yes	H1-13-I, H1-13-XI (R=0.94)	H1-13-I, H1-13-XI (R=1.0)
	4GLR	H1-13-I, H1-13-XI (R=1.0)	H1-13-I, H1-13-XI (R=1.0)	H1-13-I	0.41	NO	H1-13-I, H1-13-XI (R=0.83)	H1-13-I, H1-13-XI (R=1.0)
	4GMS	H1-13-I, H1-13-XI (R=1.0)	H1-13-I, H1-13-XI (R=1.0)	H1-13-I	0.39	yes	H1-13-I, H1-13-XI (R=1.0)	H1-13-I, H1-13-XI (R=1.0)
	4GXU	H1-13-I, H1-13-XI (R=1.0)	H1-13-I, H1-13-XI (R=1.0)	H1-13-I	0.52	yes	H1-13-I, H1-13-XI (R=1.0)	H1-13-I, H1-13-XI (R=1.0)
	4H20	H1-13-I, H1-13-XI (R=1.0)	H1-13-I, H1-13-XI (R=1.0)	H1-13-I	0.34	NO	H1-13-I, H1-13-XI (R=1.0)	H1-13-I, H1-13-XI (R=1.0)
	4HBC	H1-13-I, H1-13-XI (R=1.0)	H1-13-I, H1-13-XI (R=1.0)	H1-13-I	0.89	yes*	H1-13-I, H1-13-XI (R=0.94)	H1-13-I, H1-13-XI (R=1.0)
	4HCR	H1-13-I, H1-13-XI (R=1.0)	H1-13-I, H1-13-XI (R=1.0)	H1-13-I	0.35	yes	H1-13-I, H1-13-XI (R=1.0)	H1-13-I, H1-13-XI (R=1.0)
	4HF5	H1-13-I, H1-13-XI (R=1.0)	H1-13-I, H1-13-XI (R=1.0)	H1-13-I	0.45	NO	H1-13-I, H1-13-XI (R=1.0)	H1-13-I, H1-13-XI (R=1.0)
	4HFU	H1-13-I, H1-13-XI (R=1.0)	H1-13-I, H1-13-XI (R=1.0)	novel conformation: outlier between H1-13-I and H1-13-II	1.46 (I)/1.33 (II)	NO	H1-13-I, H1-13-XI (R=1.0)	H1-13-I, H1-13-XI (R=1.0)
	4HG4	H1-13-I, H1-13-XI (R=1.0)	H1-13-I, H1-13-XI (R=1.0)	H1-13-I	1.21	NO	H1-13-I, H1-13-XI (R=1.0)	H1-13-I, H1-13-XI (R=1.0)
	4HGW	H1-13-I, H1-13-XI (R=1.0)	H1-13-I, H1-13-XI (R=1.0)	H1-13-I	0.42	yes*	H1-13-I, H1-13-XI (R=1.0)	H1-13-I, H1-13-XI (R=1.0)
	4HIX	H1-13-I, H1-13-XI (R=1.0)	H1-13-I, H1-13-XI (R=1.0)	H1-13-I	0.38	NO	H1-13-I, H1-13-XI (R=1.0)	H1-13-I, H1-13-XI (R=1.0)
	4HK0	H1-13-I, H1-13-XI (R=1.0)	H1-13-I, H1-13-XI (R=1.0)	H1-13-I	0.29	NO	H1-13-I, H1-13-XI (R=1.0)	H1-13-I, H1-13-XI (R=1.0)
	4HK3	H1-13-I, H1-13-XI (R=1.0)	H1-13-I, H1-13-XI (R=1.0)	H1-13-I	0.36	yes	H1-13-I, H1-13-XI (R=1.0)	H1-13-I, H1-13-XI (R=1.0)
	4HKB	H1-13-I, H1-13-XI (R=1.0)	H1-13-I, H1-13-XI (R=1.0)	H1-13-I	0.39	NO	H1-13-I, H1-13-XI (R=1.0)	H1-13-I, H1-13-XI (R=1.0)
	4HKX	H1-13-I, H1-13-XI (R=1.0)	H1-13-I, H1-13-XI (R=1.0)	H1-13-I	0.41	NO	H1-13-I, H1-13-XI (R=1.0)	H1-13-I, H1-13-XI (R=1.0)
	4HPO	H1-13-I, H1-13-XI (R=1.0)	H1-13-I, H1-13-XI (R=1.0)	H1-13-I	0.31	NO	H1-13-I, H1-13-XI (R=1.0)	H1-13-I, H1-13-XI (R=1.0)
	4HPY	H1-13-I, H1-13-XI (R=1.0)	H1-13-I, H1-13-XI (R=1.0)	novel conformation	-	NO	H1-13-I, H1-13-XI (R=0.94)	H1-13-I, H1-13-XI (R=1.0)
	4HWB	H1-13-I, H1-13-XI (R=1.0)	H1-13-I, H1-13-XI (R=1.0)	H1-13-I	0.34	yes	H1-13-I, H1-13-XI (R=1.0)	H1-13-I, H1-13-XI (R=1.0)
	4I77	H1-13-I, H1-13-XI (R=1.0)	H1-13-I, H1-13-XI (R=1.0)	H1-13-I	1	NO	H1-13-I, H1-13-XI (R=0.94)	H1-13-I, H1-13-XI (R=1.0)
	4I9W	H1-13-I, H1-13-XI (R=1.0)	H1-13-I, H1-13-XI (R=1.0)	H1-13-I	0.25	NO	H1-13-I, H1-13-XI (R=0.94)	H1-13-I, H1-13-XI (R=1.0)
	4IDL	H1-13-I, H1-13-XI (R=1.0)	H1-13-VIII (R=1.0)	H1-13-VIII	0.36	NO	H1-13-I, H1-13-XI (R=0.94)	H1-13-VIII (R=1.0)
	4J1U	H1-13-I, H1-13-XI (R=1.0)	H1-13-I, H1-13-XI (R=1.0)	H1-13-I	0.89	NO	H1-13-I, H1-13-XI (R=0.94)	H1-13-I, H1-13-XI (R=1.0)

## Sheet: Subset2_CDR-H1
						Colour code:
	SUBSET 2, CDR-H1, INDIVIDUAL PREDICTIONS					false prediction	multiple matching	novel conformation
	PDB	Phase-1 prediction with Disjoint Signatures (ratio R)	Phase-2 prediction with Disjoint Signatures (ratio R)	Observed conformation (cluster)	RMSD distance of observed conformation to cluster medoid (Å)	H1 sequence present in clustering dataset (*full Fv redundancy)	Phase-1 prediction with Canonical Templates (ratio R)	Phase-2 prediction with Canonical Templates (ratio R)
	2YMX	H1-13-I, H1-13-XI (R=1.0)	H1-13-I, H1-13-XI (R=1.0)	H1-13-I	0.27	NO	H1-13-I, H1-13-XI (R=1.0)	H1-13-I, H1-13-XI (R=1.0)
	3J2X	H1-13-I, H1-13-XI (R=1.0)	H1-13-I, H1-13-XI (R=1.0)	H1-13-I	0.25	NO	H1-13-I, H1-13-XI (R=1.0)	H1-13-I, H1-13-XI (R=1.0)
	3J2Y	H1-13-I, H1-13-XI (R=1.0)	H1-13-I, H1-13-XI (R=1.0)	H1-13-I	0.37	NO	multiple matching: H1-13-I, H1-13-XI (R=0.94) H1-13-II, H1-13-IV, H1-13-V (R=0.94)	multiple matching: H1-13-I, H1-13-XI (R=0.94) H1-13-II, H1-13-IV, H1-13-V (R=0.94)
	3J3O	H1-13-I, H1-13-XI (R=1.0)	H1-13-I, H1-13-XI (R=1.0)	H1-13-I	0.36	yes*	H1-13-I, H1-13-XI (R=1.0)	H1-13-I, H1-13-XI (R=1.0)
	3J3Z	H1-13-I, H1-13-XI (R=1.0)	H1-13-I, H1-13-XI (R=1.0)	H1-13-I	0.34	yes*	H1-13-I, H1-13-XI (R=1.0)	H1-13-I, H1-13-XI (R=1.0)
	3J42	H1-13-I, H1-13-XI (R=1.0)	H1-13-I, H1-13-XI (R=1.0)	H1-13-I	0.35	yes	H1-13-I, H1-13-XI (R=1.0)	H1-13-I, H1-13-XI (R=1.0)
	3VRL	H1-13-I, H1-13-XI (R=1.0)	H1-13-I, H1-13-XI (R=1.0)	H1-13-I	0.39	yes	multiple matching: H1-13-I, H1-13-XI (R=1.0) H1-13-II, H1-13-IV, H1-13-V (R=1.0)	multiple matching: H1-13-I, H1-13-XI (R=1.0) H1-13-II, H1-13-IV, H1-13-V (R=1.0)
	3VW3	H1-13-I, H1-13-XI (R=1.0)	H1-13-I, H1-13-XI (R=1.0)	H1-13-I	0.21	yes	H1-13-I, H1-13-XI (R=1.0)	H1-13-I, H1-13-XI (R=1.0)
	3W9D	H1-13-I, H1-13-XI (R=1.0)	H1-13-I, H1-13-XI (R=1.0)	H1-13-I	1.31	NO	H1-13-I, H1-13-XI (R=0.89)	H1-13-I, H1-13-XI (R=0.94)
	3WBD	H1-13-I, H1-13-XI (R=1.0)	H1-13-I, H1-13-XI (R=1.0)	H1-13-I	0.25	yes*	H1-13-I, H1-13-XI (R=1.0)	H1-13-I, H1-13-XI (R=1.0)
	3WD5	H1-13-I, H1-13-XI (R=1.0)	H1-13-I, H1-13-XI (R=1.0)	H1-13-I	0.37	yes	H1-13-I, H1-13-XI (R=1.0)	H1-13-I, H1-13-XI (R=1.0)
	3ZKQ	H1-13-I, H1-13-XI (R=1.0)	H1-13-I, H1-13-XI (R=1.0)	H1-13-I	0.48	NO	H1-13-I, H1-13-XI (R=1.0)	H1-13-I, H1-13-XI (R=1.0)
	4B41	H1-13-II, H1-13-IV, H1-13-V (R=0.87)	H1-13-II, H1-13-IV, H1-13-V (R=0.89)	outlying conformation (13)	N/A	NO	H1-13-I, H1-13-XI (R=1.0)	H1-13-I, H1-13-XI (R=0.94)
	4B50	H1-13-II, H1-13-IV, H1-13-V (R=0.94)	H1-13-II, H1-13-IV, H1-13-V (R=0.91)	outlying conformation (13)	N/A	NO	H1-13-I, H1-13-XI (R=1.0)	H1-13-I, H1-13-XI (R=1.0)
	4B5E	H1-13-I, H1-13-XI (R=1.0)	H1-13-I, H1-13-XI (R=1.0)	H1-13-I	1.10 (chain B)	NO	multiple matching: H1-13-I, H1-13-XI (R=1.0) H1-13-II, H1-13-IV, H1-13-V (R=1.0)	multiple matching: H1-13-I, H1-13-XI (R=1.0) H1-13-II, H1-13-IV, H1-13-V (R=1.0)
	4BUH	H1-13-I, H1-13-XI (R=1.0)	H1-13-I, H1-13-XI (R=1.0)	H1-13-I	0.35	NO	H1-13-I, H1-13-XI (R=0.94)	H1-13-I, H1-13-XI (R=0.94)
	4CAU	H1-13-I, H1-13-XI (R=1.0)	H1-13-I, H1-13-XI (R=1.0)	H1-13-I	0.34	NO	H1-13-I, H1-13-XI (R=1.0)	H1-13-I, H1-13-XI (R=1.0)
	4CC8	H1-13-I, H1-13-XI (R=1.0)	H1-13-I, H1-13-XI (R=1.0)	H1-13-I	0.34	yes*	H1-13-I, H1-13-XI (R=1.0)	H1-13-I, H1-13-XI (R=1.0)
	4EIG	H1-13-I, H1-13-XI (R=0.9)	H1-13-I, H1-13-XI (R=0.9)	H1-13-I	0.47	NO	H1-13-I, H1-13-XI (R=1.0)	H1-13-I, H1-13-XI (R=1.0)
	4EIZ	H1-13-I, H1-13-XI (R=0.9)	H1-13-VIII	H1-13-I	0.89	NO	H1-13-I, H1-13-XI (R=1.0)	H1-13-I, H1-13-XI (R=1.0)
	4F15	H1-13-I, H1-13-XI (R=1.0)	H1-13-I, H1-13-XI (R=1.0)	H1-13-I	0.94	NO	H1-13-I, H1-13-XI (R=0.89)	H1-13-I, H1-13-XI (R=0.89)
	4F37	H1-15-II (R=0.76)	H1-15-II (R=0.71)	H1-15-II	0.64	NO	multiple matching: H1-15-I (R=1.0) H1-15-II (R=1.0)	multiple matching: H1-15-I (R=1.0) H1-15-II (R=1.0)
	4F57	H1-13-I, H1-13-XI (R=1.0)	H1-13-I, H1-13-XI (R=1.0)	H1-13-I	0.36	NO	H1-13-I, H1-13-XI (R=1.0)	H1-13-I, H1-13-XI (R=1.0)
	4F58	H1-13-I, H1-13-XI (R=1.0)	H1-13-I, H1-13-XI (R=1.0)	H1-13-I	0.46	NO	H1-13-I, H1-13-XI (R=1.0)	H1-13-I, H1-13-XI (R=1.0)
	4FZ8	H1-13-I, H1-13-XI (R=1.0)	H1-13-I, H1-13-XI (R=1.0)	H1-13-I	0.39	yes	H1-13-I, H1-13-XI (R=1.0)	H1-13-I, H1-13-XI (R=1.0)
	4FZE	H1-13-I, H1-13-XI (R=1.0)	H1-13-I, H1-13-XI (R=1.0)	H1-13-I	0.77	NO	H1-13-I, H1-13-XI (R=0.89)	H1-13-I, H1-13-XI (R=0.94)
	4G3Y	H1-13-I, H1-13-XI (R=1.0)	H1-13-I, H1-13-XI (R=1.0)	H1-13-I	0.46	NO	H1-13-I, H1-13-XI (R=1.0)	H1-13-I, H1-13-XI (R=1.0)
	4GQP	H1-13-I, H1-13-XI (R=1.0)	H1-13-II, H1-13-IV, H1-13-V (R=1.0)	H1-13-II	1.23	yes	H1-13-I, H1-13-XI (R=1.0)	H1-13-II, H1-13-IV, H1-13-V (R=1.0)
	4GW4	H1-13-I, H1-13-XI (R=1.0)	H1-13-I, H1-13-XI (R=1.0)	H1-13-I	0.58	yes	H1-13-I, H1-13-XI (R=1.0)	H1-13-I, H1-13-XI (R=1.0)
	4H0G	H1-13-I, H1-13-XI (R=1.0)	H1-13-I, H1-13-XI (R=1.0)	H1-13-I	0.23	NO	H1-13-I, H1-13-XI (R=1.0)	H1-13-I, H1-13-XI (R=1.0)
	4HFW	H1-13-I, H1-13-XI (R=1.0)	H1-13-I, H1-13-XI (R=1.0)	H1-13-I	0.28	NO	H1-13-I, H1-13-XI (R=0.94)	H1-13-I, H1-13-XI (R=1.0)
	4HH9	H1-13-I, H1-13-XI (R=1.0)	H1-13-I, H1-13-XI (R=1.0)	H1-13-I	0.38	NO	H1-13-I, H1-13-XI (R=1.0)	H1-13-I, H1-13-XI (R=1.0)
	4HIE	H1-13-I, H1-13-XI (R=1.0)	H1-13-I, H1-13-XI (R=1.0)	H1-13-I	0.31	NO	H1-13-I, H1-13-XI (R=1.0)	H1-13-I, H1-13-XI (R=1.0)
	4HJ0	H1-13-I, H1-13-XI (R=1.0)	H1-13-I, H1-13-XI (R=1.0)	outlier of H1-13-I	1.6	yes	H1-13-I, H1-13-XI (R=1.0)	H1-13-I, H1-13-XI (R=0.94)
	4HJG	H1-13-I, H1-13-XI (R=1.0)	H1-13-I, H1-13-XI (R=1.0)	H1-13-I	0.69	yes	H1-13-I, H1-13-XI (R=1.0)	H1-13-I, H1-13-XI (R=1.0)
	4HJJ	H1-15-I (R=0.95)	H1-15-I (R=0.96)	outlier between H1-15-I and H1-15-II	1.23(I)/1.20(II)	NO	multiple matching: H1-15-I (R=1.0) H1-15-II (R=1.0)	multiple matching: H1-15-I (R=1.0) H1-15-II (R=1.0)
	4HKZ	H1-13-I, H1-13-XI (R=1.0)	H1-13-I, H1-13-XI (R=1.0)	H1-13-I	0.7	yes*	H1-13-I, H1-13-XI (R=0.94)	H1-13-I, H1-13-XI (R=0.94)
	4HLZ	H1-13-I, H1-13-XI (R=1.0)	H1-13-I, H1-13-XI (R=1.0)	outlier of H1-13-III	1.74	NO	H1-13-I, H1-13-XI (R=0.94)	H1-13-I, H1-13-XI (R=0.94)
	4HS6	H1-13-I, H1-13-XI (R=1.0)	H1-13-I, H1-13-XI (R=1.0)	H1-13-I (chainB), H1-13-II (chain H)	0.83 (I, chain B)/ 1.01 (II, chain H)	NO	multiple matching: H1-13-I, H1-13-XI (R=0.89) H1-13-II, H1-13-IV, H1-13-V (R=0.89)	H1-13-I, H1-13-XI (R=1.0)
	4HS8	H1-13-I, H1-13-XI (R=1.0)	H1-13-I, H1-13-XI (R=1.0)	H1-13-I	0.41	NO	multiple matching: H1-13-I, H1-13-XI (R=1.0) H1-13-II, H1-13-IV, H1-13-V (R=1.0)	multiple matching: H1-13-I, H1-13-XI (R=1.0) H1-13-II, H1-13-IV, H1-13-V (R=1.0)
	4HT1	H1-13-I, H1-13-XI (R=1.0)	H1-13-I, H1-13-XI (R=1.0)	H1-13-I	0.78	NO	H1-13-I, H1-13-XI (R=1.0)	H1-13-I, H1-13-XI (R=1.0)
	4HXA	H1-13-I, H1-13-XI (R=1.0)	H1-13-I, H1-13-XI (R=1.0)	H1-13-I	0.43	NO	H1-13-I, H1-13-XI (R=1.0)	H1-13-I, H1-13-XI (R=1.0)
	4HXB	H1-13-I, H1-13-XI (R=1.0)	H1-13-I, H1-13-XI (R=1.0)	H1-13-I	0.27	yes	H1-13-I, H1-13-XI (R=1.0)	H1-13-I, H1-13-XI (R=1.0)
	4HZL	H1-13-I, H1-13-XI (R=1.0)	H1-13-I, H1-13-XI (R=1.0)	H1-13-I	0.73	NO	H1-13-II, H1-13-IV, H1-13-V (R=1.0)	multiple matching: H1-13-I, H1-13-XI (R=1.0) H1-13-II, H1-13-IV, H1-13-V (R=1.0)
	4I18	H1-13-I, H1-13-XI (R=0.9)	H1-13-I, H1-13-XI (R=0.83)	H1-13-I	0.67	NO	H1-13-I, H1-13-XI (R=1.0)	H1-13-I, H1-13-XI (R=1.0)
	4IDJ	H1-13-I, H1-13-XI (R=0.9)	H1-13-I, H1-13-XI (R=1.0)	H1-13-I	0.96	NO	H1-13-I, H1-13-XI (R=1.0)	H1-13-I, H1-13-XI (R=1.0)
	4IJ3	H1-13-I, H1-13-XI (R=1.0)	H1-13-I, H1-13-XI (R=1.0)	H1-13-I	1.08	yes	H1-13-I, H1-13-XI (R=1.0)	H1-13-I, H1-13-XI (R=1.0)
	4IRZ	H1-13-I, H1-13-XI (R=1.0)	H1-13-I, H1-13-XI (R=1.0)	H1-13-I	0.56	NO	H1-13-I, H1-13-XI (R=0.94)	H1-13-I, H1-13-XI (R=1.0)
	4ISV	H1-13-I, H1-13-XI (R=1.0)	H1-13-I, H1-13-XI (R=1.0)	H1-13-I	0.24	NO	H1-13-I, H1-13-XI (R=1.0)	H1-13-I, H1-13-XI (R=1.0)
	4J6R	H1-13-I, H1-13-XI (R=1.0)	H1-13-I, H1-13-XI (R=1.0)	H1-13-I	0.34	NO	H1-13-I, H1-13-XI (R=1.0)	H1-13-I, H1-13-XI (R=1.0)
	4J8R	H1-13-I, H1-13-XI (R=1.0)	H1-13-I, H1-13-XI (R=1.0)	H1-13-I	0.22	NO	H1-13-I, H1-13-XI (R=1.0)	H1-13-I, H1-13-XI (R=1.0)
	4JAM	H1-13-I, H1-13-XI (R=1.0)	H1-13-I, H1-13-XI (R=1.0)	H1-13-I	0.95	NO	H1-13-I, H1-13-XI (R=0.88)	H1-13-I, H1-13-XI (R=1.0)
	4JB9	H1-13-I, H1-13-XI (R=1.0)	H1-13-I, H1-13-XI (R=1.0)	H1-13-I	0.35	NO	H1-13-I, H1-13-XI (R=1.0)	H1-13-I, H1-13-XI (R=1.0)
	4JDT	H1-13-I, H1-13-XI (R=1.0)	H1-13-I, H1-13-XI (R=1.0)	H1-13-I	0.23	NO	H1-13-I, H1-13-XI (R=1.0)	H1-13-I, H1-13-XI (R=1.0)
	4JDV	H1-13-I, H1-13-XI (R=1.0)	H1-13-I, H1-13-XI (R=1.0)	H1-13-I	0.17	NO	H1-13-I, H1-13-XI (R=1.0)	H1-13-I, H1-13-XI (R=1.0)
	4JFX	H1-13-I, H1-13-XI (R=1.0)	H1-13-I, H1-13-XI (R=1.0)	H1-13-I	0.33	yes	H1-13-I, H1-13-XI (R=1.0)	H1-13-I, H1-13-XI (R=1.0)
	4JFZ	H1-13-I, H1-13-XI (R=1.0)	H1-13-I, H1-13-XI (R=1.0)	H1-13-I	0.39	yes	H1-13-I, H1-13-XI (R=1.0)	H1-13-I, H1-13-XI (R=1.0)
	4JG0	H1-13-I, H1-13-XI (R=1.0)	H1-13-I, H1-13-XI (R=1.0)	H1-13-I	0.4	yes	H1-13-I, H1-13-XI (R=1.0)	H1-13-I, H1-13-XI (R=1.0)
	4JHA	H1-13-I, H1-13-XI (R=1.0)	H1-13-I, H1-13-XI (R=1.0)	H1-13-I	0.98	NO	H1-13-I, H1-13-XI (R=0.94)	H1-13-I, H1-13-XI (R=1.0)
	4JKP	H1-13-I, H1-13-XI (R=1.0)	H1-13-I, H1-13-XI (R=1.0)	H1-13-I	0.39	yes	H1-13-I, H1-13-XI (R=1.0)	H1-13-I, H1-13-XI (R=1.0)
	4JM2	H1-13-I, H1-13-XI (R=1.0)	H1-13-I, H1-13-XI (R=1.0)	H1-13-I	0.56	yes	H1-13-I, H1-13-XI (R=1.0)	H1-13-I, H1-13-XI (R=1.0)
	4JPI	H1-13-I, H1-13-XI (R=1.0)	H1-13-I, H1-13-XI (R=1.0)	H1-13-I	0.2	NO	H1-13-I, H1-13-XI (R=1.0)	H1-13-I, H1-13-XI (R=1.0)
	4JPV	H1-13-I, H1-13-XI (R=1.0)	H1-13-I, H1-13-XI (R=1.0)	H1-13-I	0.56	NO	H1-13-I, H1-13-XI (R=1.0)	H1-13-I, H1-13-XI (R=1.0)
	4JPW	H1-13-I, H1-13-XI (R=1.0)	H1-13-I, H1-13-XI (R=1.0)	H1-13-I	0.35	NO	H1-13-I, H1-13-XI (R=1.0)	H1-13-I, H1-13-XI (R=1.0)
	4JR9	H1-13-I, H1-13-XI (R=1.0)	H1-13-I, H1-13-XI (R=1.0)	H1-13-I	0.22	NO	H1-13-I, H1-13-XI (R=1.0)	H1-13-I, H1-13-XI (R=1.0)
	4JVP	H1-13-II, H1-13-IV, H1-13-V (R=0.81)	H1-13-I, H1-13-XI (R=0.83)	H1-13-II	1.4	NO	H1-13-I, H1-13-XI (R=0.94)	H1-13-I, H1-13-XI (R=0.94)
	4JY4	H1-13-I, H1-13-XI (R=1.0)	H1-13-I, H1-13-XI (R=1.0)	H1-13-I	0.78	NO	H1-13-I, H1-13-XI (R=1.0)	H1-13-I, H1-13-XI (R=1.0)
	4JY5	H1-13-I, H1-13-XI (R=1.0)	H1-13-I, H1-13-XI (R=1.0)	H1-13-I	0.77	NO	H1-13-I, H1-13-XI (R=1.0)	H1-13-I, H1-13-XI (R=1.0)
	4JY6	H1-13-I, H1-13-XI (R=1.0)	H1-13-I, H1-13-XI (R=1.0)	H1-13-I	0.89	NO	H1-13-I, H1-13-XI (R=1.0)	H1-13-I, H1-13-XI (R=1.0)
	4JZN	H1-13-I, H1-13-XI (R=1.0)	H1-13-I, H1-13-XI (R=1.0)	H1-13-I	1.37	NO	H1-13-I, H1-13-XI (R=1.0)	H1-13-I, H1-13-XI (R=1.0)
	4JZO	H1-13-I, H1-13-XI (R=1.0)	H1-13-I, H1-13-XI (R=1.0)	H1-13-I	1.1	NO	H1-13-I, H1-13-XI (R=1.0)	H1-13-I, H1-13-XI (R=1.0)
	4K2U	H1-13-I, H1-13-XI (R=1.0)	H1-13-I, H1-13-XI (R=1.0)	H1-13-I	0.53	NO	H1-13-I, H1-13-XI (R=1.0)	H1-13-I, H1-13-XI (R=1.0)
	4K3D	H1-13-I, H1-13-XI (R=1.0)	H1-13-I, H1-13-XI (R=1.0)	outlying conformation (13)	N/A	NO	H1-13-I, H1-13-XI (R=0.89)	H1-13-I, H1-13-XI (R=0.94)
	4K3E	H1-13-I, H1-13-XI (R=1.0)	H1-13-I, H1-13-XI (R=1.0)	H1-13-I	0.95	NO	H1-13-I, H1-13-XI (R=0.83)	H1-13-I, H1-13-XI (R=0.94)
	4K3J	H1-13-I, H1-13-XI (R=1.0)	H1-13-I, H1-13-XI (R=1.0)	H1-13-I	0.34	NO	H1-13-I, H1-13-XI (R=1.0)	H1-13-I, H1-13-XI (R=1.0)
	4K4M	H1-13-I, H1-13-XI (R=1.0)	H1-13-I, H1-13-XI (R=1.0)	H1-13-I	0.42	NO	H1-13-I, H1-13-XI (R=0.94)	H1-13-I, H1-13-XI (R=0.94)
	4K7P	H1-13-I, H1-13-XI (R=1.0)	H1-13-I, H1-13-XI (R=1.0)	H1-13-I	0.22	NO	H1-13-I, H1-13-XI (R=1.0)	H1-13-I, H1-13-XI (R=1.0)
	4K8R	H1-13-I, H1-13-XI (R=1.0)	H1-13-I, H1-13-XI (R=1.0)	H1-13-I	0.51	NO	multiple matching: H1-13-I, H1-13-XI (R=1.0) H1-13-II, H1-13-IV, H1-13-V (R=1.0)	multiple matching: H1-13-I, H1-13-XI (R=1.0) H1-13-II, H1-13-IV, H1-13-V (R=1.0)
	4K94	H1-13-I, H1-13-XI (R=1.0)	H1-13-I, H1-13-XI (R=1.0)	H1-13-I	0.72	NO	H1-13-I, H1-13-XI (R=1.0)	H1-13-I, H1-13-XI (R=1.0)
	4KDT	H1-13-X (R=1.0)	H1-13-X (R=1.0)	H1-13-X	0.26	yes*	H1-13-X (R=1.0)	H1-13-X (R=1.0)
	4KPH	H1-13-I, H1-13-XI (R=1.0)	H1-13-I, H1-13-XI (R=1.0)	H1-13-I	0.92	yes	H1-13-I, H1-13-XI (R=0.89)	H1-13-I, H1-13-XI (R=1.0)
	4KRL	H1-13-I, H1-13-XI (R=0.9)	H1-13-I, H1-13-XI (R=1.0)	H1-13-XII	0.6	NO	H1-13-I, H1-13-XI (R=1.0)	H1-13-I, H1-13-XI (R=1.0)
	4KRN	H1-13-I, H1-13-XI (R=1.0)	H1-13-I, H1-13-XI (R=1.0)	H1-13-II	1.45	NO	multiple matching: H1-13-I, H1-13-XI (R=1.0) H1-13-II, H1-13-IV, H1-13-V (R=1.0)	multiple matching: H1-13-I, H1-13-XI (R=1.0) H1-13-II, H1-13-IV, H1-13-V (R=1.0)
	4KRO	H1-13-I, H1-13-XI (R=1.0)	H1-13-I, H1-13-XI (R=1.0)	outlier between H1-13-I and H1-13-II	1.31(I)/1.18(II)	NO	multiple matching: H1-13-I, H1-13-XI (R=1.0) H1-13-II, H1-13-IV, H1-13-V (R=1.0)	multiple matching: H1-13-I, H1-13-XI (R=1.0) H1-13-II, H1-13-IV, H1-13-V (R=1.0)
	4KRP	H1-13-I, H1-13-XI (R=0.9)	H1-13-I, H1-13-XI (R=0.9)	outlier between H1-13-I and H1-13-II	1.29(I)/1.15(II)	NO	H1-13-I, H1-13-XI (R=1.0)	H1-13-I, H1-13-XI (R=1.0)
	4KUC	H1-13-I, H1-13-XI (R=1.0)	H1-13-I, H1-13-XI (R=1.0)	H1-13-I	0.42	yes	H1-13-I, H1-13-XI (R=1.0)	H1-13-I, H1-13-XI (R=1.0)
	4KVC	H1-13-I, H1-13-XI (R=1.0)	H1-13-I, H1-13-XI (R=1.0)	H1-13-I	0.36	yes	H1-13-I, H1-13-XI (R=1.0)	H1-13-I, H1-13-XI (R=1.0)
	4KY1	H1-13-I, H1-13-XI (R=1.0)	H1-13-I, H1-13-XI (R=1.0)	H1-13-I	0.42	NO	H1-13-I, H1-13-XI (R=1.0)	H1-13-I, H1-13-XI (R=1.0)
	4LAJ	H1-13-I, H1-13-XI (R=1.0)	H1-13-I, H1-13-XI (R=1.0)	H1-13-I	1.04	NO	H1-13-I, H1-13-XI (R=0.94)	H1-13-I, H1-13-XI (R=0.94)
	4LDE	H1-13-II, H1-13-IV, H1-13-V (R=0.94)	H1-13-II, H1-13-IV, H1-13-V (R=0.94)	H1-13-II	1.19	NO	multiple matching: H1-13-I, H1-13-XI (R=0.94) H1-13-II, H1-13-IV, H1-13-V (R=0.94)	multiple matching: H1-13-I, H1-13-XI (R=0.94) H1-13-II, H1-13-IV, H1-13-V (R=0.94)
	4LEO	H1-13-I, H1-13-XI (R=1.0)	H1-13-I, H1-13-XI (R=1.0)	H1-13-I	0.36	NO	H1-13-I, H1-13-XI (R=1.0)	H1-13-I, H1-13-XI (R=1.0)
	4LEX	H1-13-II, H1-13-IV, H1-13-V (R=0.81)	H1-13-I, H1-13-XI (R=0.83)	H1-13-I	0.92	NO	H1-13-I, H1-13-XI (R=0.89)	H1-13-I, H1-13-XI (R=0.89)
	4LF3	H1-13-I, H1-13-XI (R=1.0)	H1-13-I, H1-13-XI (R=1.0)	H1-13-I	0.28	yes	H1-13-I, H1-13-XI (R=1.0)	H1-13-I, H1-13-XI (R=1.0)
	4LLV	H1-13-I, H1-13-XI (R=1.0)	H1-13-I, H1-13-XI (R=1.0)	outlying conformation	N/A	yes*	H1-13-I, H1-13-XI (R=1.0)	H1-13-I, H1-13-XI (R=1.0)
	4LMQ	H1-13-I, H1-13-XI (R=1.0)	H1-13-I, H1-13-XI (R=1.0)	H1-13-I	0.83	NO	H1-13-I, H1-13-XI (R=0.94)	H1-13-I, H1-13-XI (R=0.94)
	4LSS	H1-13-I, H1-13-XI (R=1.0)	H1-13-I, H1-13-XI (R=1.0)	H1-13-I	0.34	yes	H1-13-I, H1-13-XI (R=1.0)	H1-13-I, H1-13-XI (R=1.0)
	4LST	H1-13-I, H1-13-XI (R=1.0)	H1-13-I, H1-13-XI (R=1.0)	H1-13-I	0.39	yes*	H1-13-I, H1-13-XI (R=1.0)	H1-13-I, H1-13-XI (R=1.0)
	4LSU	H1-13-I, H1-13-XI (R=1.0)	H1-13-I, H1-13-XI (R=1.0)	H1-13-I	0.26	NO	H1-13-I, H1-13-XI (R=1.0)	H1-13-I, H1-13-XI (R=1.0)
	4M1D	H1-13-I, H1-13-XI (R=1.0)	H1-13-I, H1-13-XI (R=1.0)	H1-13-I	0.34	yes*	H1-13-I, H1-13-XI (R=1.0)	H1-13-I, H1-13-XI (R=1.0)
	4M43	H1-13-I, H1-13-XI (R=1.0)	H1-13-I, H1-13-XI (R=1.0)	H1-13-I	0.33	yes	multiple matching: H1-13-I, H1-13-XI (R=1.0) H1-13-II, H1-13-IV, H1-13-V (R=1.0)	multiple matching: H1-13-I, H1-13-XI (R=1.0) H1-13-II, H1-13-IV, H1-13-V (R=1.0)
	4M48	H1-13-I, H1-13-XI (R=1.0)	H1-13-I, H1-13-XI (R=1.0)	H1-13-I	0.27	yes	multiple matching: H1-13-I, H1-13-XI (R=1.0) H1-13-II, H1-13-IV, H1-13-V (R=1.0)	multiple matching: H1-13-I, H1-13-XI (R=1.0) H1-13-II, H1-13-IV, H1-13-V (R=1.0)
	4M61	H1-13-I, H1-13-XI (R=1.0)	H1-13-I, H1-13-XI (R=1.0)	H1-13-I	0.12	yes	H1-13-I, H1-13-XI (R=1.0)	H1-13-I, H1-13-XI (R=1.0)
	4MHH	H1-13-I, H1-13-XI (R=1.0)	H1-13-I, H1-13-XI (R=1.0)	H1-13-I	0.26	yes	H1-13-I, H1-13-XI (R=1.0)	H1-13-I, H1-13-XI (R=1.0)
	4MSW	H1-13-II, H1-13-IV, H1-13-V (R=1.0)	H1-13-II, H1-13-IV, H1-13-V (R=1.0)	H1-13-II	0.07	yes*	multiple matching: H1-13-I, H1-13-XI (R=1.0) H1-13-II, H1-13-IV, H1-13-V (R=1.0)	multiple matching: H1-13-I, H1-13-XI (R=1.0) H1-13-II, H1-13-IV, H1-13-V (R=1.0)
	4MXV	H1-13-I, H1-13-XI (R=1.0)	H1-13-I, H1-13-XI (R=1.0)	H1-13-I	0.38	NO	H1-13-I, H1-13-XI (R=1.0)	H1-13-I, H1-13-XI (R=1.0)

## Sheet: Subset1_CDR-H2
						Colour code:
	SUBSET 1, CDR-H2, INDIVIDUAL PREDICTIONS					false prediction	multiple matching	novel conformation
	PDB	Phase-1 prediction with Disjoint Signatures (ratio R)	Phase-2 prediction with Disjoint Signatures (ratio R)	Observed conformation (cluster)	RMSD distance of observed conformation to cluster medoid (Å)	H2 sequence present in clustering dataset (*full Fv redundancy)	Phase-1 prediction with Canonical Templates (ratio R)	Phase-2 prediction with Canonical Templates (ratio R)
	2LTQ	H2-10-II, H2-10-III, H2-10-IV, H2-10-V, H2-10-VI, H2-10-IX (R=1.0)	H2-10-II, H2-10-III, H2-10-IV, H2-10-V, H2-10-VI, H2-10-IX (R=1.0)	H2-10-II	0.31	yes*	multiple matching: H2-10-I (R=1.0) H2-10-II, H2-10-III, H2-10-IV, H2-10-V, H2-10-VI, H2-10-IX (R=1.0)	multiple matching: H2-10-I (R=1.0) H2-10-II, H2-10-III, H2-10-IV, H2-10-V, H2-10-VI, H2-10-IX (R=1.0)
	2Y6S	H2-10-I (R=1.0)	H2-10-I (R=1.0)	H2-10-I	0.37	NO	H2-10-I (R=1.0)	H2-10-I (R=1.0)
	2YPV	H2-10-I (R=1.0)	H2-10-I (R=1.0)	H2-10-I	0.21	NO	H2-10-I (R=1.0)	H2-10-I (R=1.0)
	3AUV	H2-10-II, H2-10-III, H2-10-IV, H2-10-V, H2-10-VI, H2-10-IX (R=1.0)	H2-10-II, H2-10-III, H2-10-IV, H2-10-V, H2-10-VI, H2-10-IX (R=1.0)	H2-10-II	0.5	yes	multiple matching: H2-10-I (R=1.0) H2-10-II, H2-10-III, H2-10-IV, H2-10-V, H2-10-VI, H2-10-IX (R=1.0)	multiple matching: H2-10-I (R=1.0) H2-10-II, H2-10-III, H2-10-IV, H2-10-V, H2-10-VI, H2-10-IX (R=1.0)
	3J1S	H2-9-I, H2-9-V, H2-9-VI (R=1.0)	H2-9-I, H2-9-V, H2-9-VI (R=1.0)	H2-9-I	0.2	NO	multiple matching: H2-9-I, H2-9-V, H2-9-VI (R=1.0) H2-9-V (R=1.0)	multiple matching: H2-9-I, H2-9-V, H2-9-VI (R=1.0) H2-9-V (R=1.0)
	3QEG	H2-10-I (R=1.0)	H2-10-I (R=1.0)	H2-10-I	0.87	NO	H2-10-I (R=0.92)	H2-10-I (R=1.0)
	3QEH	H2-10-I (R=1.0)	H2-10-I (R=1.0)	H2-10-I	0.16	NO	H2-10-I (R=1.0)	H2-10-I (R=1.0)
	3QNX	H2-12-I (R=1.0)	H2-12-I (R=1.0)	H2-12-I	0.33	yes*	H2-12-I (R=1.0)	H2-12-I (R=1.0)
	3QYC	H2-10-II, H2-10-III, H2-10-IV, H2-10-V, H2-10-VI, H2-10-IX (R=1.0)	H2-10-II, H2-10-III, H2-10-IV, H2-10-V, H2-10-VI, H2-10-IX (R=1.0)	H2-10-II	0.25	NO	multiple matching: H2-10-I (R=1.0) H2-10-II, H2-10-III, H2-10-IV, H2-10-V, H2-10-VI, H2-10-IX (R=1.0)	multiple matching: H2-10-I (R=1.0) H2-10-II, H2-10-III, H2-10-IV, H2-10-V, H2-10-VI, H2-10-IX (R=1.0)
	3R06	H2-10-II, H2-10-III, H2-10-IV, H2-10-V, H2-10-VI, H2-10-IX (R=1.0)	H2-10-II, H2-10-III, H2-10-IV, H2-10-V, H2-10-VI, H2-10-IX (R=1.0)	H2-10-II	0.26	NO	H2-10-II, H2-10-III, H2-10-IV, H2-10-V, H2-10-VI, H2-10-IX (R=1.0)	H2-10-II, H2-10-III, H2-10-IV, H2-10-V, H2-10-VI, H2-10-IX (R=1.0)
	3RVT	H2-9-I, H2-9-V, H2-9-VI (R=1.0)	H2-9-I, H2-9-V, H2-9-VI (R=1.0)	H2-9-I	0.2	NO	multiple matching: H2-9-I, H2-9-V, H2-9-VI (R=1.0) H2-9-V (R=1.0)	multiple matching: H2-9-I, H2-9-V, H2-9-VI (R=1.0) H2-9-V (R=1.0)
	3S62	H2-10-I (R=1.0)	H2-10-I (R=1.0)	H2-10-I	0.33	yes	H2-10-II, H2-10-III, H2-10-IV, H2-10-V, H2-10-VI, H2-10-IX (R=0.92)	H2-10-I (R=1.0)
	3SO3	H2-10-II, H2-10-III, H2-10-IV, H2-10-V, H2-10-VI, H2-10-IX (R=1.0)	H2-10-II, H2-10-III, H2-10-IV, H2-10-V, H2-10-VI, H2-10-IX (R=1.0)	H2-10-II	0.19	yes	multiple matching: H2-10-I (R=1.0) H2-10-II, H2-10-III, H2-10-IV, H2-10-V, H2-10-VI, H2-10-IX (R=1.0)	multiple matching: H2-10-I (R=1.0) H2-10-II, H2-10-III, H2-10-IV, H2-10-V, H2-10-VI, H2-10-IX (R=1.0)
	3TNM	H2-9-I, H2-9-V, H2-9-VI (R=0.9)	H2-9-I, H2-9-V, H2-9-VI (R=1.0)	H2-9-I	0.49	NO	multiple matching: H2-9-I, H2-9-V, H2-9-VI (R=1.0) H2-9-II (R=1.0)	multiple matching: H2-9-I, H2-9-V, H2-9-VI (R=1.0) H2-9-II (R=1.0)
	3TNN	H2-10-II, H2-10-III, H2-10-IV, H2-10-V, H2-10-VI, H2-10-IX (R=0.98)	H2-10-II, H2-10-III, H2-10-IV, H2-10-V, H2-10-VI, H2-10-IX (R=1.0)	H2-10-II	0.26	NO	multiple matching: H2-10-I (R=1.0) H2-10-II, H2-10-III, H2-10-IV, H2-10-V, H2-10-VI, H2-10-IX (R=1.0)	multiple matching: H2-10-I (R=1.0) H2-10-II, H2-10-III, H2-10-IV, H2-10-V, H2-10-VI, H2-10-IX (R=1.0)
	3TPK	H2-10-I (R=1.0)	H2-10-I (R=1.0)	H2-10-I	0.28	NO	H2-10-II, H2-10-III, H2-10-IV, H2-10-V, H2-10-VI, H2-10-IX (R=0.85)	H2-10-I (R=1.0)
	3U0T	H2-10-I (R=1.0)	H2-10-I (R=1.0)	H2-10-I	0.2	NO	multiple matching: H2-10-I (R=1.0) H2-10-II, H2-10-III, H2-10-IV, H2-10-V, H2-10-VI, H2-10-IX (R=1.0)	multiple matching: H2-10-I (R=1.0) H2-10-II, H2-10-III, H2-10-IV, H2-10-V, H2-10-VI, H2-10-IX (R=1.0)
	3U0W	H2-10-II, H2-10-III, H2-10-IV, H2-10-V, H2-10-VI, H2-10-IX (R=1.0)	H2-10-II, H2-10-III, H2-10-IV, H2-10-V, H2-10-VI, H2-10-IX (R=1.0)	H2-10-II	0.28	yes	multiple matching: H2-10-I (R=1.0) H2-10-II, H2-10-III, H2-10-IV, H2-10-V, H2-10-VI, H2-10-IX (R=1.0)	multiple matching: H2-10-I (R=1.0) H2-10-II, H2-10-III, H2-10-IV, H2-10-V, H2-10-VI, H2-10-IX (R=1.0)
	3U30	H2-10-I (R=0.93)	H2-10-I (R=1.0)	H2-10-I	0.34	NO	multiple matching: H2-10-I (R=1.0) H2-10-II, H2-10-III, H2-10-IV, H2-10-V, H2-10-VI, H2-10-IX (R=1.0)	H2-10-I (R=1.0)
	3U6R	H2-10-I (R=1.0)	H2-10-II, H2-10-III, H2-10-IV, H2-10-V, H2-10-VI, H2-10-IX (R=1.0)	H2-10-IX	0.79	NO	H2-10-II, H2-10-III, H2-10-IV, H2-10-V, H2-10-VI, H2-10-IX (R=0.92)	H2-10-II, H2-10-III, H2-10-IV, H2-10-V, H2-10-VI, H2-10-IX (R=1.0)
	3UJT	H2-10-I (R=1.0)	H2-10-I (R=1.0)	H2-10-I	0.14	yes	multiple matching: H2-10-I (R=1.0) H2-10-II, H2-10-III, H2-10-IV, H2-10-V, H2-10-VI, H2-10-IX (R=1.0)	multiple matching: H2-10-I (R=1.0) H2-10-II, H2-10-III, H2-10-IV, H2-10-V, H2-10-VI, H2-10-IX (R=1.0)
	3ULU_EF	H2-10-I (R=1.0)	H2-10-I (R=1.0)	H2-10-I	0.34	yes	H2-10-I (R=1.0)	H2-10-I (R=1.0)
	3ULU_HL	H2-10-I (R=1.0)	H2-10-I (R=1.0)	H2-10-I	0.26	yes*	multiple matching: H2-10-I (R=1.0) H2-10-II, H2-10-III, H2-10-IV, H2-10-V, H2-10-VI, H2-10-IX (R=1.0)	multiple matching: H2-10-I (R=1.0) H2-10-II, H2-10-III, H2-10-IV, H2-10-V, H2-10-VI, H2-10-IX (R=1.0)
	3UMT	H2-10-I (R=1.0)	H2-10-I (R=1.0)	H2-10-I	0.23	NO	H2-10-I (R=1.0)	H2-10-I (R=1.0)
	3UO1	H2-10-II, H2-10-III, H2-10-IV, H2-10-V, H2-10-VI, H2-10-IX (R=0.94)	H2-10-II, H2-10-III, H2-10-IV, H2-10-V, H2-10-VI, H2-10-IX (R=1.0)	H2-10-II	0.23	NO	multiple matching: H2-10-I (R=1.0) H2-10-II, H2-10-III, H2-10-IV, H2-10-V, H2-10-VI, H2-10-IX (R=1.0)	multiple matching: H2-10-I (R=1.0) H2-10-II, H2-10-III, H2-10-IV, H2-10-V, H2-10-VI, H2-10-IX (R=1.0)
	3UPC	H2-10-II, H2-10-III, H2-10-IV, H2-10-V, H2-10-VI, H2-10-IX (R=1.0)	H2-10-II, H2-10-III, H2-10-IV, H2-10-V, H2-10-VI, H2-10-IX (R=1.0)	H2-10-II	0.22	yes	multiple matching: H2-10-I (R=1.0) H2-10-II, H2-10-III, H2-10-IV, H2-10-V, H2-10-VI, H2-10-IX (R=1.0)	multiple matching: H2-10-I (R=1.0) H2-10-II, H2-10-III, H2-10-IV, H2-10-V, H2-10-VI, H2-10-IX (R=1.0)
	3UX9	H2-10-II, H2-10-III, H2-10-IV, H2-10-V, H2-10-VI, H2-10-IX (R=0.99)	H2-10-II, H2-10-III, H2-10-IV, H2-10-V, H2-10-VI, H2-10-IX (R=1.0)	H2-10-II	0.23	yes	multiple matching: H2-10-I (R=1.0) H2-10-II, H2-10-III, H2-10-IV, H2-10-V, H2-10-VI, H2-10-IX (R=1.0)	multiple matching: H2-10-I (R=1.0) H2-10-II, H2-10-III, H2-10-IV, H2-10-V, H2-10-VI, H2-10-IX (R=1.0)
	3UYP	H2-10-I (R=0.99)	H2-10-I (R=1.0)	H2-10-I	0.21	NO	H2-10-I (R=1.0)	H2-10-I (R=1.0)
	3V0V	H2-12-I (R=0.93)	H2-12-I (R=1.0)	H2-12-I	0.48	NO	H2-12-I (R=1.0)	H2-12-I (R=1.0)
	3V4P	H2-10-I (R=1.0)	H2-10-I (R=1.0)	H2-10-I	0.32	NO	H2-10-II, H2-10-III, H2-10-IV, H2-10-V, H2-10-VI, H2-10-IX (R=1.0)	multiple matching: H2-10-II, H2-10-III, H2-10-IV, H2-10-V, H2-10-VI, H2-10-IX (R=1.0) H2-10-I (R=1.0)
	3V6F	H2-10-II, H2-10-III, H2-10-IV, H2-10-V, H2-10-VI, H2-10-IX (R=1.0)	H2-10-II, H2-10-III, H2-10-IV, H2-10-V, H2-10-VI, H2-10-IX (R=1.0)	H2-10-II	0.23	NO	multiple matching: H2-10-I (R=1.0) H2-10-II, H2-10-III, H2-10-IV, H2-10-V, H2-10-VI, H2-10-IX (R=1.0)	multiple matching: H2-10-I (R=1.0) H2-10-II, H2-10-III, H2-10-IV, H2-10-V, H2-10-VI, H2-10-IX (R=1.0)
	3V6O	H2-9-I, H2-9-V, H2-9-VI (R=1.0)	H2-9-I, H2-9-V, H2-9-VI (R=1.0)	H2-9-I	0.21	NO	H2-9-I, H2-9-V, H2-9-VI (R=1.0)	H2-9-I, H2-9-V, H2-9-VI (R=1.0)
	3V7A	H2-10-I (R=1.0)	H2-10-I (R=1.0)	H2-10-I	0.34	NO	H2-10-I (R=1.0)	H2-10-I (R=1.0)
	3VE0	H2-10-II, H2-10-III, H2-10-IV, H2-10-V, H2-10-VI, H2-10-IX (R=0.96)	H2-10-II, H2-10-III, H2-10-IV, H2-10-V, H2-10-VI, H2-10-IX (R=1.0)	H2-10-II	0.42	NO	multiple matching: H2-10-I (R=1.0) H2-10-II, H2-10-III, H2-10-IV, H2-10-V, H2-10-VI, H2-10-IX (R=1.0)	multiple matching: H2-10-I (R=1.0) H2-10-II, H2-10-III, H2-10-IV, H2-10-V, H2-10-VI, H2-10-IX (R=1.0)
	3VFG	H2-9-I, H2-9-V, H2-9-VI (R=1.0)	H2-9-I, H2-9-V, H2-9-VI (R=1.0)	H2-9-I	0.12	NO	H2-9-I, H2-9-V, H2-9-VI (R=1.0)	H2-9-I, H2-9-V, H2-9-VI (R=1.0)
	3VG0	H2-9-I, H2-9-V, H2-9-VI (R=1.0)	H2-9-I, H2-9-V, H2-9-VI (R=1.0)	H2-9-I	0.22	NO	H2-9-I, H2-9-V, H2-9-VI (R=1.0)	H2-9-I, H2-9-V, H2-9-VI (R=1.0)
	3VG9	H2-10-I (R=1.0)	H2-10-I (R=1.0)	H2-10-I	0.24	NO	H2-10-I (R=1.0)	H2-10-I (R=1.0)
	3W11	H2-9-I, H2-9-V, H2-9-VI (R=1.0)	H2-9-I, H2-9-V, H2-9-VI (R=1.0)	H2-9-I	0.24	yes*	H2-9-I, H2-9-V, H2-9-VI (R=1.0)	H2-9-I, H2-9-V, H2-9-VI (R=1.0)
	3W12	H2-9-I, H2-9-V, H2-9-VI (R=1.0)	H2-9-I, H2-9-V, H2-9-VI (R=1.0)	H2-9-I	0.23	yes	H2-9-I, H2-9-V, H2-9-VI (R=1.0)	H2-9-I, H2-9-V, H2-9-VI (R=1.0)
	3W14	H2-10-I (R=0.65)	H2-10-I (R=1.0)	H2-10-I	0.15	yes*	H2-10-I (R=1.0)	H2-10-I (R=1.0)
	4A6Y	H2-10-I (R=1.0)	H2-10-I (R=1.0)	H2-10-I	0.38	yes	multiple matching: H2-10-I (R=1.0) H2-10-II, H2-10-III, H2-10-IV, H2-10-V, H2-10-VI, H2-10-IX (R=1.0)	multiple matching: H2-10-I (R=1.0) H2-10-II, H2-10-III, H2-10-IV, H2-10-V, H2-10-VI, H2-10-IX (R=1.0)
	4AEH	H2-10-I (R=0.96)	H2-10-I (R=1.0)	H2-10-I	0.59	NO	multiple matching: H2-10-I (R=1.0) H2-10-II, H2-10-III, H2-10-IV, H2-10-V, H2-10-VI, H2-10-IX (R=1.0)	multiple matching: H2-10-I (R=1.0) H2-10-II, H2-10-III, H2-10-IV, H2-10-V, H2-10-VI, H2-10-IX (R=1.0)
	4AEI	H2-10-II, H2-10-III, H2-10-IV, H2-10-V, H2-10-VI, H2-10-IX (R=1.0)	H2-10-II, H2-10-III, H2-10-IV, H2-10-V, H2-10-VI, H2-10-IX (R=1.0)	H2-10-II	0.21	NO	H2-10-I (R=1.0)	multiple matching: H2-10-II, H2-10-III, H2-10-IV, H2-10-V, H2-10-VI, H2-10-IX (R=1.0) H2-10-I (R=1.0)
	4AG4	H2-10-I (R=1.0)	H2-10-I (R=1.0)	H2-10-I	0.26	NO	H2-10-I (R=1.0)	H2-10-I (R=1.0)
	4AL8	H2-10-I (R=0.96)	H2-10-I (R=0.96)	H2-10-I	0.29	NO	H2-10-I (R=0.92)	H2-10-I (R=1.0)
	4AMK	H2-10-I (R=1.0)	H2-10-I (R=1.0)	H2-10-I	0.24	NO	H2-10-I (R=1.0)	H2-10-I (R=1.0)
	4AT6	H2-10-I (R=1.0)	H2-10-I (R=1.0)	H2-10-I	0.36	NO	H2-10-I (R=1.0)	H2-10-I (R=1.0)
	4D9L	H2-10-I (R=1.0)	H2-10-I (R=1.0)	H2-10-I	0.49	NO	H2-10-I (R=0.92)	H2-10-I (R=1.0)
	4D9Q	H2-10-I (R=1.0)	H2-10-I (R=1.0)	H2-10-I	0.27	NO	H2-10-I (R=1.0)	H2-10-I (R=1.0)
	4DAG	H2-9-I, H2-9-V, H2-9-VI (R=0.9)	H2-9-I, H2-9-V, H2-9-VI (R=1.0)	H2-9-I	0.64	NO	H2-9-I, H2-9-V, H2-9-VI (R=0.83)	H2-9-I, H2-9-V, H2-9-VI (R=1.0)
	4DCQ	H2-10-I (R=1.0)	H2-10-I (R=1.0)	H2-10-I	0.34	yes	H2-10-I (R=0.92)	H2-10-I (R=1.0)
	4DGI	H2-10-I (R=1.0)	H2-10-I (R=1.0)	H2-10-I	0.37	NO	multiple matching: H2-10-I (R=1.0) H2-10-II, H2-10-III, H2-10-IV, H2-10-V, H2-10-VI, H2-10-IX (R=1.0)	multiple matching: H2-10-I (R=1.0) H2-10-II, H2-10-III, H2-10-IV, H2-10-V, H2-10-VI, H2-10-IX (R=1.0)
	4DGV	H2-10-II, H2-10-III, H2-10-IV, H2-10-V, H2-10-VI, H2-10-IX (R=1.0)	H2-10-VIII (R=1.0)	H2-10-VIII	0.85	NO	H2-10-II, H2-10-III, H2-10-IV, H2-10-V, H2-10-VI, H2-10-IX (R=1.0)	multiple matching: H2-10-II, H2-10-III, H2-10-IV, H2-10-V, H2-10-VI, H2-10-IX (R=1.0) H2-10-VIII (R=1.0)
	4DK3	H2-10-II, H2-10-III, H2-10-IV, H2-10-V, H2-10-VI, H2-10-IX (R=0.96)	H2-10-II, H2-10-III, H2-10-IV, H2-10-V, H2-10-VI, H2-10-IX (R=1.0)	H2-10-II	0.3	NO	H2-10-II, H2-10-III, H2-10-IV, H2-10-V, H2-10-VI, H2-10-IX (R=1.0)	H2-10-II, H2-10-III, H2-10-IV, H2-10-V, H2-10-VI, H2-10-IX (R=1.0)
	4DN3	H2-10-I (R=0.96)	H2-10-I (R=1.0)	H2-10-I	0.3	yes	H2-10-I (R=1.0)	H2-10-I (R=1.0)
	4DN4	H2-10-I (R=0.96)	H2-10-I (R=1.0)	H2-10-I	0.96	yes	H2-10-I (R=1.0)	H2-10-I (R=1.0)
	4DQO	H2-10-II, H2-10-III, H2-10-IV, H2-10-V, H2-10-VI, H2-10-IX (R=1.0)	H2-10-II, H2-10-III, H2-10-IV, H2-10-V, H2-10-VI, H2-10-IX (R=1.0)	H2-10-II	0.19	NO	H2-10-II, H2-10-III, H2-10-IV, H2-10-V, H2-10-VI, H2-10-IX (R=1.0)	H2-10-II, H2-10-III, H2-10-IV, H2-10-V, H2-10-VI, H2-10-IX (R=1.0)
	4DTG	H2-10-II, H2-10-III, H2-10-IV, H2-10-V, H2-10-VI, H2-10-IX (R=1.0)	H2-10-II, H2-10-III, H2-10-IV, H2-10-V, H2-10-VI, H2-10-IX (R=1.0)	H2-10-II	0.49	NO	multiple matching: H2-10-I (R=1.0) H2-10-II, H2-10-III, H2-10-IV, H2-10-V, H2-10-VI, H2-10-IX (R=1.0)	multiple matching: H2-10-I (R=1.0) H2-10-II, H2-10-III, H2-10-IV, H2-10-V, H2-10-VI, H2-10-IX (R=1.0)
	4DVB	H2-9-I, H2-9-V, H2-9-VI (R=1.0)	H2-9-I, H2-9-V, H2-9-VI (R=1.0)	H2-9-I	0.36	NO	multiple matching: H2-9-I, H2-9-V, H2-9-VI (R=1.0) H2-9-V (R=1.0)	multiple matching: H2-9-I, H2-9-V, H2-9-VI (R=1.0) H2-9-V (R=1.0)
	4EBQ	H2-10-I (R=1.0)	H2-10-I (R=1.0)	H2-10-I	0.35	NO	H2-10-II, H2-10-III, H2-10-IV, H2-10-V, H2-10-VI, H2-10-IX (R=1.0)	multiple matching: H2-10-II, H2-10-III, H2-10-IV, H2-10-V, H2-10-VI, H2-10-IX (R=1.0) H2-10-I (R=1.0)
	4EOW	multiple matching: H2-10-I (R=1.0) H2-10-II, H2-10-III, H2-10-IV, H2-10-V, H2-10-VI, H2-10-IX (R=1.0)	H2-10-I (R=1.0)	H2-10-I	0.35	NO	H2-10-I (R=0.92)	H2-10-I (R=1.0)
	4EVN	H2-10-I (R=1.0)	H2-10-I (R=1.0)	H2-10-I	0.68	yes	H2-10-I (R=1.0)	H2-10-I (R=1.0)
	4F2M	H2-10-I (R=1.0)	H2-10-I (R=1.0)	H2-10-I	0.48	NO	H2-10-I (R=1.0)	H2-10-I (R=1.0)
	4F33	H2-10-I (R=1.0)	H2-10-I (R=1.0)	H2-10-I	0.29	NO	H2-10-I (R=1.0)	H2-10-I (R=1.0)
	4F9L	H2-10-I (R=1.0)	H2-10-I (R=1.0)	H2-10-I	0.36	NO	H2-10-I (R=1.0)	H2-10-I (R=1.0)
	4F9P	multiple matching: H2-10-I (R=1.0) H2-10-II, H2-10-III, H2-10-IV, H2-10-V, H2-10-VI, H2-10-IX (R=1.0)	H2-10-I (R=1.0)	H2-10-I	0.58	NO	H2-10-I (R=1.0)	H2-10-I (R=1.0)
	4FFV	H2-10-I (R=1.0)	H2-10-I (R=1.0)	H2-10-I	0.23	NO	H2-10-I (R=1.0)	H2-10-I (R=1.0)
	4FFW	H2-10-I (R=1.0)	H2-10-I (R=1.0)	H2-10-I	0.26	NO	H2-10-I (R=1.0)	H2-10-I (R=1.0)
	4FFY	H2-10-I (R=1.0)	H2-10-I (R=1.0)	H2-10-I	0.31	NO	multiple matching: H2-10-I (R=1.0) H2-10-II, H2-10-III, H2-10-IV, H2-10-V, H2-10-VI, H2-10-IX (R=1.0)	multiple matching: H2-10-I (R=1.0) H2-10-II, H2-10-III, H2-10-IV, H2-10-V, H2-10-VI, H2-10-IX (R=1.0)
	4FNL	H2-10-II, H2-10-III, H2-10-IV, H2-10-V, H2-10-VI, H2-10-IX (R=1.0)	H2-10-II, H2-10-III, H2-10-IV, H2-10-V, H2-10-VI, H2-10-IX (R=1.0)	H2-10-II	0.67	NO	H2-10-II, H2-10-III, H2-10-IV, H2-10-V, H2-10-VI, H2-10-IX (R=1.0)	H2-10-II, H2-10-III, H2-10-IV, H2-10-V, H2-10-VI, H2-10-IX (R=1.0)
	4FQ1	H2-9-I, H2-9-V, H2-9-VI (R=1.0)	H2-9-I, H2-9-V, H2-9-VI (R=1.0)	H2-9-I	1.09	NO	H2-9-I, H2-9-V, H2-9-VI (R=0.83)	H2-9-I, H2-9-V, H2-9-VI (R=0.83)
	4FQ2	H2-9-I, H2-9-V, H2-9-VI (R=1.0)	H2-9-I, H2-9-V, H2-9-VI (R=1.0)	H2-9-I	0.39	NO	H2-9-I, H2-9-V, H2-9-VI (R=1.0)	H2-9-I, H2-9-V, H2-9-VI (R=1.0)
	4FQH	H2-10-I (R=1.0)	H2-10-I (R=1.0)	H2-10-I	0.63	NO	H2-10-I (R=1.0)	H2-10-I (R=1.0)
	4FQJ	H2-10-I (R=1.0)	H2-10-I (R=1.0)	H2-10-I	0.41	NO	multiple matching: H2-10-I (R=0.92) H2-10-II, H2-10-III, H2-10-IV, H2-10-V, H2-10-VI, H2-10-IX (R=0.92)	H2-10-I (R=1.0)
	4FQK	H2-10-I (R=1.0)	H2-10-I (R=1.0)	H2-10-I	0.41	NO	multiple matching: H2-10-I (R=0.92) H2-10-II, H2-10-III, H2-10-IV, H2-10-V, H2-10-VI, H2-10-IX (R=0.92)	H2-10-I (R=1.0)
	4FQL	H2-10-I (R=1.0)	H2-10-II (R=1.0)	H2-10-II	0.28	NO	H2-10-I (R=1.0)	multiple matching: H2-10-II, H2-10-III, H2-10-IV, H2-10-V, H2-10-VI, H2-10-IX (R=1.0) H2-10-I (R=1.0)
	4FQQ	H2-9-I, H2-9-V, H2-9-VI (R=1.0)	H2-9-I, H2-9-V, H2-9-VI (R=1.0)	H2-9-I	0.42	yes	multiple matching: H2-9-I, H2-9-V, H2-9-VI (R=1.0) H2-9-II (R=1.0)	multiple matching: H2-9-I, H2-9-V, H2-9-VI (R=1.0) H2-9-II (R=1.0)
	4G5Z	H2-10-II, H2-10-III, H2-10-IV, H2-10-V, H2-10-VI, H2-10-IX (R=1.0)	H2-10-II, H2-10-III, H2-10-IV, H2-10-V, H2-10-VI, H2-10-IX (R=1.0)	H2-10-II	0.21	NO	H2-10-II, H2-10-III, H2-10-IV, H2-10-V, H2-10-VI, H2-10-IX (R=1.0)	H2-10-II, H2-10-III, H2-10-IV, H2-10-V, H2-10-VI, H2-10-IX (R=1.0)
	4G6A	H2-9-I, H2-9-V, H2-9-VI (R=1.0)	H2-9-I, H2-9-V, H2-9-VI (R=1.0)	H2-9-I	0.2	yes	H2-9-I, H2-9-V, H2-9-VI (R=1.0)	H2-9-I, H2-9-V, H2-9-VI (R=1.0)
	4G6F	H2-12-I (R=0.99)	H2-12-I (R=1.0)	H2-12-I	0.42	NO	H2-12-I (R=0.9)	H2-12-I (R=1.0)
	4G6K	H2-9-I, H2-9-V, H2-9-VI (R=1.0)	H2-9-I, H2-9-V, H2-9-VI (R=1.0)	H2-9-I	0.34	NO	H2-9-I, H2-9-V, H2-9-VI (R=1.0)	H2-9-I, H2-9-V, H2-9-VI (R=1.0)
	4GAG	H2-9-I, H2-9-V, H2-9-VI (R=1.0)	H2-9-I, H2-9-V, H2-9-VI (R=1.0)	H2-9-I	0.2	yes	H2-9-I, H2-9-V, H2-9-VI (R=1.0)	H2-9-I, H2-9-V, H2-9-VI (R=1.0)
	4GLR	H2-10-II, H2-10-III, H2-10-IV, H2-10-V, H2-10-VI, H2-10-IX (R=1.0)	H2-10-II, H2-10-III, H2-10-IV, H2-10-V, H2-10-VI, H2-10-IX (R=1.0)	H2-10-II	0.25	NO	H2-10-II, H2-10-III, H2-10-IV, H2-10-V, H2-10-VI, H2-10-IX (R=0.92)	H2-10-II, H2-10-III, H2-10-IV, H2-10-V, H2-10-VI, H2-10-IX (R=1.0)
	4GMS	multiple matching: H2-10-I (R=1.0) H2-10-II, H2-10-III, H2-10-IV, H2-10-V, H2-10-VI, H2-10-IX (R=1.0)	H2-10-I (R=1.0)	H2-10-I	0.34	NO	H2-10-I (R=0.92)	H2-10-I (R=1.0)
	4GXU	H2-10-II, H2-10-III, H2-10-IV, H2-10-V, H2-10-VI, H2-10-IX (R=1.0)	H2-10-II, H2-10-III, H2-10-IV, H2-10-V, H2-10-VI, H2-10-IX (R=1.0)	H2-10-II	0.24	NO	multiple matching: H2-10-I (R=1.0) H2-10-II, H2-10-III, H2-10-IV, H2-10-V, H2-10-VI, H2-10-IX (R=1.0)	multiple matching: H2-10-I (R=1.0) H2-10-II, H2-10-III, H2-10-IV, H2-10-V, H2-10-VI, H2-10-IX (R=1.0)
	4H20	H2-10-I (R=1.0)	H2-10-I (R=1.0)	H2-10-I	0.22	NO	H2-10-I (R=1.0)	H2-10-I (R=1.0)
	4HBC	H2-9-I, H2-9-V, H2-9-VI (R=1.0)	H2-9-I, H2-9-V, H2-9-VI (R=1.0)	H2-9-I	0.23	yes*	H2-9-I, H2-9-V, H2-9-VI (R=1.0)	H2-9-I, H2-9-V, H2-9-VI (R=1.0)
	4HC1	H2-9-I, H2-9-V, H2-9-VI (R=1.0)	H2-9-I, H2-9-V, H2-9-VI (R=1.0)	H2-9-I	0.17	yes	multiple matching: H2-9-I, H2-9-V, H2-9-VI (R=1.0) H2-9-V (R=1.0)	multiple matching: H2-9-I, H2-9-V, H2-9-VI (R=1.0) H2-9-V (R=1.0)
	4HCR	H2-10-I (R=0.90)	H2-10-I (R=1.0)	H2-10-I	0.27	NO	H2-10-I (R=1.0)	H2-10-I (R=1.0)
	4HF5	H2-10-II, H2-10-III, H2-10-IV, H2-10-V, H2-10-VI, H2-10-IX (R=1.0)	H2-10-II, H2-10-III, H2-10-IV, H2-10-V, H2-10-VI, H2-10-IX (R=1.0)	H2-10-II	0.39	NO	H2-10-II, H2-10-III, H2-10-IV, H2-10-V, H2-10-VI, H2-10-IX (R=1.0)	H2-10-II, H2-10-III, H2-10-IV, H2-10-V, H2-10-VI, H2-10-IX (R=1.0)
	4HFU	H2-10-I (R=1.0)	H2-10-I (R=1.0)	H2-10-I	0.88	NO	H2-10-I (R=1.0)	H2-10-I (R=1.0)
	4HG4	H2-10-I (R=1.0)	H2-10-I (R=1.0)	H2-10-I	0.43	NO	H2-10-I (R=1.0)	H2-10-I (R=1.0)
	4HGW	H2-12-I (R=1.0)	H2-12-I (R=1.0)	H2-12-I	0.14	yes*	H2-12-I (R=1.0)	H2-12-I (R=1.0)
	4HIX	H2-10-II, H2-10-III, H2-10-IV, H2-10-V, H2-10-VI, H2-10-IX (R=1.0)	H2-10-I (R=1.0)	H2-10-I	0.79	NO	multiple matching: H2-10-I (R=1.0) H2-10-II, H2-10-III, H2-10-IV, H2-10-V, H2-10-VI, H2-10-IX (R=1.0)	multiple matching: H2-10-I (R=1.0) H2-10-II, H2-10-III, H2-10-IV, H2-10-V, H2-10-VI, H2-10-IX (R=1.0)
	4HK0	H2-10-I (R=1.0)	H2-10-I (R=1.0)	H2-10-I	0.25	NO	multiple matching: H2-10-I (R=1.0) H2-10-II, H2-10-III, H2-10-IV, H2-10-V, H2-10-VI, H2-10-IX (R=1.0)	multiple matching: H2-10-I (R=1.0) H2-10-II, H2-10-III, H2-10-IV, H2-10-V, H2-10-VI, H2-10-IX (R=1.0)
	4HK3	H2-10-I (R=1.0)	H2-10-I (R=1.0)	H2-10-I	0.24	NO	multiple matching: H2-10-I (R=1.0) H2-10-II, H2-10-III, H2-10-IV, H2-10-V, H2-10-VI, H2-10-IX (R=1.0)	multiple matching: H2-10-I (R=1.0) H2-10-II, H2-10-III, H2-10-IV, H2-10-V, H2-10-VI, H2-10-IX (R=1.0)
	4HKB	H2-10-I (R=1.0)	H2-10-I (R=1.0)	H2-10-I	0.19	NO	multiple matching: H2-10-I (R=1.0) H2-10-II, H2-10-III, H2-10-IV, H2-10-V, H2-10-VI, H2-10-IX (R=1.0)	multiple matching: H2-10-I (R=1.0) H2-10-II, H2-10-III, H2-10-IV, H2-10-V, H2-10-VI, H2-10-IX (R=1.0)
	4HKX	H2-10-I (R=1.0)	H2-10-I (R=1.0)	H2-10-I	0.15	NO	multiple matching: H2-10-I (R=1.0) H2-10-II, H2-10-III, H2-10-IV, H2-10-V, H2-10-VI, H2-10-IX (R=1.0)	multiple matching: H2-10-I (R=1.0) H2-10-II, H2-10-III, H2-10-IV, H2-10-V, H2-10-VI, H2-10-IX (R=1.0)
	4HPO	H2-10-I (R=1.0)	H2-10-I (R=1.0)	H2-10-I	0.32	NO	H2-10-I (R=0.92)	H2-10-I (R=1.0)
	4HPY	H2-10-II, H2-10-III, H2-10-IV, H2-10-V, H2-10-VI, H2-10-IX (R=1.0)	H2-10-II, H2-10-III, H2-10-IV, H2-10-V, H2-10-VI, H2-10-IX (R=1.0)	H2-10-II	0.19	NO	multiple matching: H2-10-I (R=1.0) H2-10-II, H2-10-III, H2-10-IV, H2-10-V, H2-10-VI, H2-10-IX (R=1.0)	multiple matching: H2-10-I (R=1.0) H2-10-II, H2-10-III, H2-10-IV, H2-10-V, H2-10-VI, H2-10-IX (R=1.0)
	4HWB	H2-10-I (R=1.0)	H2-10-I (R=1.0)	H2-10-I	0.33	NO	H2-10-I (R=1.0)	H2-10-I (R=1.0)
	4I77	H2-9-I, H2-9-V, H2-9-VI (R=1.0)	H2-9-I, H2-9-V, H2-9-VI (R=1.0)	H2-9-I	0.36	NO	H2-9-I, H2-9-V, H2-9-VI (R=1.0)	H2-9-I, H2-9-V, H2-9-VI (R=1.0)
	4I9W	H2-10-I (R=1.0)	H2-10-I (R=1.0)	H2-10-I	0.18	NO	multiple matching: H2-10-I (R=1.0) H2-10-II, H2-10-III, H2-10-IV, H2-10-V, H2-10-VI, H2-10-IX (R=1.0)	multiple matching: H2-10-I (R=1.0) H2-10-II, H2-10-III, H2-10-IV, H2-10-V, H2-10-VI, H2-10-IX (R=1.0)
	4IDL	H2-9-I, H2-9-V, H2-9-VI (R=1.0)	H2-9-I, H2-9-V, H2-9-VI (R=1.0)	H2-9-I	0.45	NO	multiple matching: H2-9-I, H2-9-V, H2-9-VI (R=0.83) H2-9-V (R=0.83)	H2-9-I, H2-9-V, H2-9-VI (R=1.0)
	4J1U	H2-9-I, H2-9-V, H2-9-VI (R=1.0)	H2-9-I, H2-9-V, H2-9-VI (R=1.0)	H2-9-I	0.55	NO	H2-9-I, H2-9-V, H2-9-VI (R=1.0)	H2-9-I, H2-9-V, H2-9-VI (R=1.0)

## Sheet: Subset2_CDR-H2
						Colour code:
	SUBSET 2, CDR-H2, INDIVIDUAL PREDICTIONS					false prediction	multiple matching	novel conformation
	PDB	Phase-1 prediction with Disjoint Signatures (ratio R)	Phase-2 prediction with Disjoint Signatures (ratio R)	Observed conformation (cluster)	RMSD distance of observed conformation to cluster medoid (Å)	H2 sequence present in clustering dataset (*full Fv redundancy)	Phase-1 prediction with Canonical Templates (ratio R)	Phase-2 prediction with Canonical Templates (ratio R)
	2YMX	H2-10-I (R=1.0)	H2-10-I (R=1.0)	H2-10-I	0.21	NO	H2-10-II, H2-10-III, H2-10-IV, H2-10-V, H2-10-VI, H2-10-IX (R=1.0)	H2-10-II, H2-10-III, H2-10-IV, H2-10-V, H2-10-VI, H2-10-IX (R=1.0)
	3J2X	H2-10-I (R=0.875)	H2-10-I (R=1.0)	H2-10-I	0.76	NO	H2-10-II, H2-10-III, H2-10-IV, H2-10-V, H2-10-VI, H2-10-IX (R=1.0)	H2-10-II, H2-10-III, H2-10-IV, H2-10-V, H2-10-VI, H2-10-IX (R=1.0)
	3J2Y	H2-10-I (R=1.0)	H2-10-I (R=1.0)	H2-10-I	0.55	NO	multiple matching: H2-10-II, H2-10-III, H2-10-IV, H2-10-V, H2-10-VI, H2-10-IX (R=1.0) H2-10-I (R=1.0)	multiple matching: H2-10-II, H2-10-III, H2-10-IV, H2-10-V, H2-10-VI, H2-10-IX (R=1.0) H2-10-I (R=1.0)
	3J3O	H2-10-I (R=1.0)	H2-10-I (R=1.0)	H2-10-I	0.29	yes*	H2-10-I (R=1.0)	H2-10-I (R=1.0)
	3J3Z	H2-10-I (R=0.75)	H2-10-I (R=1.0)	H2-10-V	1.26	yes*	H2-10-I (R=1.0)	H2-10-I (R=1.0)
	3J42	H2-10-II, H2-10-III, H2-10-IV, H2-10-V, H2-10-VI, H2-10-IX (R=1.0)	H2-10-II, H2-10-III, H2-10-IV, H2-10-V, H2-10-VI, H2-10-IX (R=1.0)	H2-10-II	0.19	yes	multiple matching: H2-10-II, H2-10-III, H2-10-IV, H2-10-V, H2-10-VI, H2-10-IX (R=1.0) H2-10-I (R=1.0)	multiple matching: H2-10-II, H2-10-III, H2-10-IV, H2-10-V, H2-10-VI, H2-10-IX (R=1.0) H2-10-I (R=1.0)
	3VRL	H2-10-II, H2-10-III, H2-10-IV, H2-10-V, H2-10-VI, H2-10-IX (R=0.98)	H2-10-II, H2-10-III, H2-10-IV, H2-10-V, H2-10-VI, H2-10-IX (R=0.9)	H2-10-II	0.49	NO	multiple matching: H2-10-II, H2-10-III, H2-10-IV, H2-10-V, H2-10-VI, H2-10-IX (R=1.0) H2-10-I (R=1.0)	multiple matching: H2-10-II, H2-10-III, H2-10-IV, H2-10-V, H2-10-VI, H2-10-IX (R=1.0) H2-10-I (R=1.0)
	3VW3	H2-10-I (R=1.0)	H2-10-I (R=1.0)	H2-10-I	0.31	NO	H2-10-I (R=1.0)	H2-10-I (R=1.0)
	3W9D	multiple matching: H2-10-II, H2-10-III, H2-10-IV, H2-10-V, H2-10-VI, H2-10-IX (R=1.0) H2-10-I (R=1.0)	multiple matching: H2-10-II, H2-10-III, H2-10-IV, H2-10-V, H2-10-VI, H2-10-IX (R=1.0) H2-10-I (R=1.0)	H2-10-I	0.58 (chain C)/1.48(chain A)	NO	H2-10-I (R=0.86)	multiple matching: H2-10-II, H2-10-III, H2-10-IV, H2-10-V, H2-10-VI, H2-10-IX (R=0.86) H2-10-I (R=0.86)
	3WBD	H2-10-I (R=1.0)	H2-10-I (R=1.0)	H2-10-I	0.13	yes*	H2-10-I (R=1.0)	H2-10-I (R=1.0)
	3WD5	H2-10-II, H2-10-III, H2-10-IV, H2-10-V, H2-10-VI, H2-10-IX (R=1.0)	multiple matching: H2-10-II, H2-10-III, H2-10-IV, H2-10-V, H2-10-VI, H2-10-IX (R=1.0) H2-10-I (R=1.0)	H2-10-II	0.19	NO	H2-10-I (R=1.0)	H2-10-I (R=1.0)
	3ZKQ	H2-10-II, H2-10-III, H2-10-IV, H2-10-V, H2-10-VI, H2-10-IX (R=0.98)	multiple matching: H2-10-II, H2-10-III, H2-10-IV, H2-10-V, H2-10-VI, H2-10-IX (R=1.0) H2-10-I (R=1.0)	H2-10-II	0.22	NO	H2-10-II, H2-10-III, H2-10-IV, H2-10-V, H2-10-VI, H2-10-IX (R=1.0)	H2-10-II, H2-10-III, H2-10-IV, H2-10-V, H2-10-VI, H2-10-IX (R=1.0)
	4B41	H2-9-I, H2-9-V, H2-9-VI (R=0.99)	H2-9-I, H2-9-V, H2-9-VI (R=1.0)	H2-9-I	0.23	NO	H2-9-I, H2-9-V, H2-9-VI (R=1.0)	H2-9-I, H2-9-V, H2-9-VI (R=1.0)
	4B50	H2-9-I, H2-9-V, H2-9-VI (R=1.0)	H2-9-I, H2-9-V, H2-9-VI (R=1.0)	H2-9-I	0.24	NO	H2-9-I, H2-9-V, H2-9-VI (R=1.0)	H2-9-I, H2-9-V, H2-9-VI (R=1.0)
	4B5E	H2-10-II, H2-10-III, H2-10-IV, H2-10-V, H2-10-VI, H2-10-IX (R=0.94)	H2-10-I (R=0.83)	H2-10-I	0.39	NO	multiple matching: H2-10-II, H2-10-III, H2-10-IV, H2-10-V, H2-10-VI, H2-10-IX (R=0.93) H2-10-I (R=0.93)	multiple matching: H2-10-II, H2-10-III, H2-10-IV, H2-10-V, H2-10-VI, H2-10-IX (R=0.93) H2-10-I (R=0.93)
	4BUH	H2-10-I (R=1.0)	H2-10-I (R=1.0)	H2-10-I	0.37	yes	H2-10-I (R=1.0)	H2-10-I (R=1.0)
	4CAU	H2-10-II, H2-10-III, H2-10-IV, H2-10-V, H2-10-VI, H2-10-IX (R=1.0)	H2-10-II, H2-10-III, H2-10-IV, H2-10-V, H2-10-VI, H2-10-IX (R=1.0)	H2-10-II	0.38	NO	H2-10-II, H2-10-III, H2-10-IV, H2-10-V, H2-10-VI, H2-10-IX (R=1.0)	H2-10-II, H2-10-III, H2-10-IV, H2-10-V, H2-10-VI, H2-10-IX (R=1.0)
	4CC8	H2-10-I (R=1.0)	H2-10-I (R=1.0)	H2-10-I	0.41	yes*	H2-10-I (R=1.0)	H2-10-I (R=1.0)
	4EIG	H2-9-I, H2-9-V, H2-9-VI (R=1.0)	H2-9-I, H2-9-V, H2-9-VI (R=1.0)	H2-9-I	0.23	NO	H2-9-I, H2-9-V, H2-9-VI (R=0.67)	H2-9-I, H2-9-V, H2-9-VI (R=0.67)
	4EIZ	H2-10-II, H2-10-III, H2-10-IV, H2-10-V, H2-10-VI, H2-10-IX (R=0.92)	H2-10-II, H2-10-III, H2-10-IV, H2-10-V, H2-10-VI, H2-10-IX (R=0.9)	H2-10-II	0.37	NO	H2-10-II, H2-10-III, H2-10-IV, H2-10-V, H2-10-VI, H2-10-IX (R=1.0)	H2-10-II, H2-10-III, H2-10-IV, H2-10-V, H2-10-VI, H2-10-IX (R=1.0)
	4F15	H2-10-II, H2-10-III, H2-10-IV, H2-10-V, H2-10-VI, H2-10-IX (R=0.96)	H2-10-II, H2-10-III, H2-10-IV, H2-10-V, H2-10-VI, H2-10-IX (R=0.9)	H2-10-I	0.84	NO	multiple matching: H2-10-II, H2-10-III, H2-10-IV, H2-10-V, H2-10-VI, H2-10-IX (R=0.93) H2-10-I (R=0.93)	multiple matching: H2-10-II, H2-10-III, H2-10-IV, H2-10-V, H2-10-VI, H2-10-IX (R=0.93) H2-10-I (R=0.93)
	4F37	H2-9-I, H2-9-V, H2-9-VI (R=1.0)	H2-9-I, H2-9-V, H2-9-VI (R=1.0)	H2-9-I	0.36	yes	H2-9-I, H2-9-V, H2-9-VI (R=1.0)	H2-9-I, H2-9-V, H2-9-VI (R=1.0)
	4F57	H2-10-II, H2-10-III, H2-10-IV, H2-10-V, H2-10-VI, H2-10-IX (R=1.0)	H2-10-II, H2-10-III, H2-10-IV, H2-10-V, H2-10-VI, H2-10-IX (R=1.0)	H2-10-III	0.69	NO	multiple matching: H2-10-II, H2-10-III, H2-10-IV, H2-10-V, H2-10-VI, H2-10-IX (R=0.93) H2-10-I (R=0.93)	multiple matching: H2-10-II, H2-10-III, H2-10-IV, H2-10-V, H2-10-VI, H2-10-IX (R=0.93) H2-10-I (R=0.93)
	4F58	H2-10-II, H2-10-III, H2-10-IV, H2-10-V, H2-10-VI, H2-10-IX (R=1.0)	H2-10-II, H2-10-III, H2-10-IV, H2-10-V, H2-10-VI, H2-10-IX (R=1.0)	H2-10-III	0.59	NO	multiple matching: H2-10-II, H2-10-III, H2-10-IV, H2-10-V, H2-10-VI, H2-10-IX (R=0.93) H2-10-I (R=0.93)	multiple matching: H2-10-II, H2-10-III, H2-10-IV, H2-10-V, H2-10-VI, H2-10-IX (R=0.93) H2-10-I (R=0.93)
	4FZ8	H2-10-II, H2-10-III, H2-10-IV, H2-10-V, H2-10-VI, H2-10-IX (R=1.0)	H2-10-II, H2-10-III, H2-10-IV, H2-10-V, H2-10-VI, H2-10-IX (R=1.0)	H2-10-II	0.78 (0.87 to H2-10-VI)	NO	H2-10-II, H2-10-III, H2-10-IV, H2-10-V, H2-10-VI, H2-10-IX (R=1.0)	H2-10-II, H2-10-III, H2-10-IV, H2-10-V, H2-10-VI, H2-10-IX (R=1.0)
	4FZE	H2-10-I (R=1.0)	multiple matching: H2-10-II, H2-10-III, H2-10-IV, H2-10-V, H2-10-VI, H2-10-IX (R=1.0) H2-10-I (R=1.0)	H2-10-I	0.49	NO	multiple matching: H2-10-II, H2-10-III, H2-10-IV, H2-10-V, H2-10-VI, H2-10-IX (R=0.93) H2-10-I (R=0.93)	multiple matching: H2-10-II, H2-10-III, H2-10-IV, H2-10-V, H2-10-VI, H2-10-IX (R=0.93) H2-10-I (R=0.93)
	4G3Y	H2-12-I (R=1.0)	H2-12-I (R=1.0)	H2-12-I	0.56	NO	H2-12-I (R=0.8)	H2-12-I (R=0.8)
	4GQP	H2-9-I, H2-9-V, H2-9-VI (R=1.0)	H2-9-I, H2-9-V, H2-9-VI (R=1.0)	H2-9-I	0.18	yes	H2-9-I, H2-9-V, H2-9-VI (R=1.0)	H2-9-I, H2-9-V, H2-9-VI (R=1.0)
	4GSD	H2-9-I, H2-9-V, H2-9-VI (R=0.75)	H2-9-I, H2-9-V, H2-9-VI (R=0.735)	H2-9-I	0.37	NO	multiple matching: H2-9-II (R=1.0) H2-9-I, H2-9-V, H2-9-VI (R=1.0)	multiple matching: H2-9-II (R=1.0) H2-9-I, H2-9-V, H2-9-VI (R=1.0)
	4GW4	H2-10-I (R=1.0)	H2-10-I (R=1.0)	H2-10-I	0.12	yes	H2-10-I (R=0.86)	H2-10-I (R=0.93)
	4H0G	H2-10-I (R=1.0)	H2-10-I (R=1.0)	H2-10-I	0.16	NO	H2-10-I (R=1.0)	H2-10-I (R=1.0)
	4HFW	H2-10-I (R=0.84)	H2-10-I (R=1.0)	H2-10-I	0.21	NO	multiple matching: H2-10-II, H2-10-III, H2-10-IV, H2-10-V, H2-10-VI, H2-10-IX (R=1.0) H2-10-I (R=1.0)	multiple matching: H2-10-II, H2-10-III, H2-10-IV, H2-10-V, H2-10-VI, H2-10-IX (R=1.0) H2-10-I (R=1.0)
	4HH9	H2-10-II, H2-10-III, H2-10-IV, H2-10-V, H2-10-VI, H2-10-IX (R=1.0)	multiple matching: H2-10-II, H2-10-III, H2-10-IV, H2-10-V, H2-10-VI, H2-10-IX (R=1.0) H2-10-I (R=1.0)	H2-10-II	0.21	NO	H2-10-I (R=1.0)	H2-10-I (R=1.0)
	4HIE	H2-10-II, H2-10-III, H2-10-IV, H2-10-V, H2-10-VI, H2-10-IX (R=1.0)	H2-10-II, H2-10-III, H2-10-IV, H2-10-V, H2-10-VI, H2-10-IX (R=1.0)	H2-10-II	0.32	NO	multiple matching: H2-10-II, H2-10-III, H2-10-IV, H2-10-V, H2-10-VI, H2-10-IX (R=1.0) H2-10-I (R=1.0)	multiple matching: H2-10-II, H2-10-III, H2-10-IV, H2-10-V, H2-10-VI, H2-10-IX (R=1.0) H2-10-I (R=1.0)
	4HJ0	H2-10-I (R=1.0)	H2-10-I (R=1.0)	outlier of H1-10-V	1.39	yes	H2-10-I (R=1.0)	H2-10-I (R=1.0)
	4HJG	H2-10-I (R=1.0)	H2-10-I (R=1.0)	H2-10-I	0.29	yes	H2-10-I (R=1.0)	H2-10-I (R=1.0)
	4HJJ	H2-9-I, H2-9-V, H2-9-VI (R=0.97)	H2-9-I, H2-9-V, H2-9-VI (R=0.99)	H2-9-I	0.71 (0.76 to H2-9-V)	NO	H2-9-I, H2-9-V, H2-9-VI (R=1.0)	H2-9-I, H2-9-V, H2-9-VI (R=1.0)
	4HKZ	H2-10-I (R=1.0)	H2-10-I (R=1.0)	H2-10-I	0.29	yes*	H2-10-I (R=1.0)	H2-10-I (R=1.0)
	4HLZ	H2-12-I (R=0.89)	H2-12-I (R=0.81)	H2-12-I	0.41	yes	H2-12-I (R=1.0)	H2-12-I (R=1.0)
	4HS6	H2-9-I, H2-9-V, H2-9-VI (R=1.0)	H2-9-I, H2-9-V, H2-9-VI (R=1.0)	H2-9-I	0.19	yes	multiple matching: H2-9-V (R=1.0) H2-9-I, H2-9-V, H2-9-VI (R=1.0)	multiple matching: H2-9-V (R=1.0) H2-9-I, H2-9-V, H2-9-VI (R=1.0)
	4HS8	H2-10-I (R=0.90)	H2-10-I (R=1.0)	H2-10-I	0.39	NO	H2-10-I (R=1.0)	H2-10-I (R=1.0)
	4HT1	H2-10-I (R=1.0)	multiple matching: H2-10-II, H2-10-III, H2-10-IV, H2-10-V, H2-10-VI, H2-10-IX (R=1.0) H2-10-I (R=1.0)	H2-10-I	0.24	NO	H2-10-I (R=1.0)	H2-10-I (R=1.0)
	4HXA	H2-12-I (R=0.97)	H2-12-I (R=0.99)	outlying conformation (12)	N/A	NO	H2-12-I (R=0.8)	H2-12-I (R=0.8)
	4HXB	H2-10-I (R=1.0)	H2-10-I (R=1.0)	H2-10-I	0.25	NO	H2-10-I (R=1.0)	H2-10-I (R=1.0)
	4HZL	H2-10-II, H2-10-III, H2-10-IV, H2-10-V, H2-10-VI, H2-10-IX (R=1.0)	H2-10-II, H2-10-III, H2-10-IV, H2-10-V, H2-10-VI, H2-10-IX (R=1.0)	H2-10-II	0.57	yes	multiple matching: H2-10-II, H2-10-III, H2-10-IV, H2-10-V, H2-10-VI, H2-10-IX (R=1.0) H2-10-I (R=1.0)	multiple matching: H2-10-II, H2-10-III, H2-10-IV, H2-10-V, H2-10-VI, H2-10-IX (R=1.0) H2-10-I (R=1.0)
	4I0C	H2-10-II, H2-10-III, H2-10-IV, H2-10-V, H2-10-VI, H2-10-IX (R=0.96)	H2-10-I (R=1.0)	H2-10-I	0.38	NO	H2-10-I (R=0.93)	multiple matching: H2-10-II, H2-10-III, H2-10-IV, H2-10-V, H2-10-VI, H2-10-IX (R=0.93) H2-10-I (R=0.93)
	4I18	H2-10-I (R=1.0)	H2-10-I (R=1.0)	H2-10-I	0.32	yes	H2-10-I (R=1.0)	H2-10-I (R=1.0)
	4IDJ	H2-10-I (R=1.0)	multiple matching: H2-10-II, H2-10-III, H2-10-IV, H2-10-V, H2-10-VI, H2-10-IX (R=1.0) H2-10-I (R=1.0)	H2-10-I	0.41	NO	H2-10-I (R=0.93)	H2-10-I (R=0.93)
	4IJ3	H2-9-I, H2-9-V, H2-9-VI (R=0.99)	H2-9-I, H2-9-V, H2-9-VI (R=0.97)	H2-9-I	0.16	NO	H2-9-I, H2-9-V, H2-9-VI (R=1.0)	H2-9-I, H2-9-V, H2-9-VI (R=1.0)
	4IOS	H2-10-II, H2-10-III, H2-10-IV, H2-10-V, H2-10-VI, H2-10-IX (R=1.0)	H2-10-II, H2-10-III, H2-10-IV, H2-10-V, H2-10-VI, H2-10-IX (R=1.0)	H2-10-I	0.28	NO	H2-10-II, H2-10-III, H2-10-IV, H2-10-V, H2-10-VI, H2-10-IX (R=0.93)	H2-10-II, H2-10-III, H2-10-IV, H2-10-V, H2-10-VI, H2-10-IX (R=0.93)
	4IRZ	H2-10-I (R=1.0)	H2-10-I (R=1.0)	H2-10-I	0.23	yes	H2-10-I (R=1.0)	H2-10-I (R=1.0)
	4ISV	H2-10-I (R=1.0)	H2-10-I (R=1.0)	H2-10-I	0.31	yes	H2-10-I (R=0.93)	H2-10-I (R=1.0)
	4J6R	H2-10-I (R=1.0)	multiple matching: H2-10-II, H2-10-III, H2-10-IV, H2-10-V, H2-10-VI, H2-10-IX (R=1.0) H2-10-I (R=1.0)	H2-10-I	0.44	NO	multiple matching: H2-10-II, H2-10-III, H2-10-IV, H2-10-V, H2-10-VI, H2-10-IX (R=1.0) H2-10-I (R=1.0)	multiple matching: H2-10-II, H2-10-III, H2-10-IV, H2-10-V, H2-10-VI, H2-10-IX (R=1.0) H2-10-I (R=1.0)
	4J8R	H2-10-I (R=1.0)	H2-10-I (R=1.0)	H2-10-I	0.16	NO	H2-10-I (R=1.0)	H2-10-I (R=1.0)
	4JAM	H2-9-I, H2-9-V, H2-9-VI (R=1.0)	H2-9-I, H2-9-V, H2-9-VI (R=1.0)	H2-9-I	0.33	NO	multiple matching: H2-9-II (R=1.0) H2-9-I, H2-9-V, H2-9-VI (R=1.0)	multiple matching: H2-9-II (R=1.0) H2-9-I, H2-9-V, H2-9-VI (R=1.0)
	4JB9	H2-10-I (R=1.0)	H2-10-I (R=1.0)	H2-10-I	0.46	NO	H2-10-I (R=1.0)	H2-10-I (R=1.0)
	4JDT	H2-10-I (R=0.9375)	H2-10-I (R=0.83)	H2-10-I	0.25	NO	multiple matching: H2-10-II, H2-10-III, H2-10-IV, H2-10-V, H2-10-VI, H2-10-IX (R=1.0) H2-10-I (R=1.0)	multiple matching: H2-10-II, H2-10-III, H2-10-IV, H2-10-V, H2-10-VI, H2-10-IX (R=1.0) H2-10-I (R=1.0)
	4JDV	H2-10-I (R=0.9375)	H2-10-I (R=0.83)	H2-10-I	0.13	NO	multiple matching: H2-10-II, H2-10-III, H2-10-IV, H2-10-V, H2-10-VI, H2-10-IX (R=1.0) H2-10-I (R=1.0)	multiple matching: H2-10-II, H2-10-III, H2-10-IV, H2-10-V, H2-10-VI, H2-10-IX (R=1.0) H2-10-I (R=1.0)
	4JFX	H2-10-II, H2-10-III, H2-10-IV, H2-10-V, H2-10-VI, H2-10-IX (R=1.0)	H2-10-II, H2-10-III, H2-10-IV, H2-10-V, H2-10-VI, H2-10-IX (R=1.0)	H2-10-II	0.38	NO	multiple matching: H2-10-II, H2-10-III, H2-10-IV, H2-10-V, H2-10-VI, H2-10-IX (R=1.0) H2-10-I (R=1.0)	multiple matching: H2-10-II, H2-10-III, H2-10-IV, H2-10-V, H2-10-VI, H2-10-IX (R=1.0) H2-10-I (R=1.0)
	4JFZ	H2-10-II, H2-10-III, H2-10-IV, H2-10-V, H2-10-VI, H2-10-IX (R=1.0)	H2-10-II, H2-10-III, H2-10-IV, H2-10-V, H2-10-VI, H2-10-IX (R=1.0)	H2-10-II	0.48	NO	multiple matching: H2-10-II, H2-10-III, H2-10-IV, H2-10-V, H2-10-VI, H2-10-IX (R=0.93) H2-10-I (R=0.93)	multiple matching: H2-10-II, H2-10-III, H2-10-IV, H2-10-V, H2-10-VI, H2-10-IX (R=0.93) H2-10-I (R=0.93)
	4JHA	H2-10-I (R=1.0)	multiple matching: H2-10-II, H2-10-III, H2-10-IV, H2-10-V, H2-10-VI, H2-10-IX (R=1.0) H2-10-I (R=1.0)	H2-10-I	0.64	NO	multiple matching: H2-10-II, H2-10-III, H2-10-IV, H2-10-V, H2-10-VI, H2-10-IX (R=0.86) H2-10-I (R=0.86)	H2-10-II, H2-10-III, H2-10-IV, H2-10-V, H2-10-VI, H2-10-IX (R=0.93)
	4JKP	H2-10-I (R=1.0)	H2-10-I (R=1.0)	H2-10-I	0.4	NO	H2-10-I (R=1.0)	H2-10-I (R=1.0)
	4JM2	H2-10-I (R=1.0)	H2-10-I (R=1.0)	H2-10-I	0.39	yes	H2-10-I (R=0.86)	H2-10-I (R=0.93)
	4JM4	H2-9-I, H2-9-V, H2-9-VI (R=1.0)	H2-9-I, H2-9-V, H2-9-VI (R=1.0)	H2-9-I	0.32	NO	H2-9-I, H2-9-V, H2-9-VI (R=1.0)	H2-9-I, H2-9-V, H2-9-VI (R=1.0)
	4JPI	H2-10-I (R=0.9375)	H2-10-I (R=0.83)	H2-10-I	0.2	NO	multiple matching: H2-10-II, H2-10-III, H2-10-IV, H2-10-V, H2-10-VI, H2-10-IX (R=1.0) H2-10-I (R=1.0)	multiple matching: H2-10-II, H2-10-III, H2-10-IV, H2-10-V, H2-10-VI, H2-10-IX (R=1.0) H2-10-I (R=1.0)
	4JPV	H2-10-I (R=1.0)	H2-10-I (R=1.0)	H2-10-I	0.18	yes	H2-10-I (R=0.86)	H2-10-I (R=0.93)
	4JPW	H2-10-II, H2-10-III, H2-10-IV, H2-10-V, H2-10-VI, H2-10-IX (R=1.0)	multiple matching: H2-10-II, H2-10-III, H2-10-IV, H2-10-V, H2-10-VI, H2-10-IX (R=1.0) H2-10-I (R=1.0)	H2-10-I	0.42	NO	multiple matching: H2-10-II, H2-10-III, H2-10-IV, H2-10-V, H2-10-VI, H2-10-IX (R=0.93) H2-10-I (R=0.93)	multiple matching: H2-10-II, H2-10-III, H2-10-IV, H2-10-V, H2-10-VI, H2-10-IX (R=0.93) H2-10-I (R=0.93)
	4JR9	H2-10-I (R=0.97)	H2-10-I (R=0.83)	H2-10-I	0.43	NO	H2-10-I (R=1.0)	H2-10-I (R=1.0)
	4JVP	multiple matching: H2-10-II, H2-10-III, H2-10-IV, H2-10-V, H2-10-VI, H2-10-IX (R=1.0) H2-10-I (R=1.0)	multiple matching: H2-10-II, H2-10-III, H2-10-IV, H2-10-V, H2-10-VI, H2-10-IX (R=1.0) H2-10-I (R=1.0)	H2-10-I	0.49	NO	H2-10-I (R=0.93)	H2-10-I (R=0.93)
	4JY4	H2-9-I, H2-9-V, H2-9-VI (R=1.0)	H2-9-I, H2-9-V, H2-9-VI (R=1.0)	H2-9-I	1.23	NO	H2-9-I, H2-9-V, H2-9-VI (R=0.83)	H2-9-I, H2-9-V, H2-9-VI (R=1.0)
	4JY5	H2-9-I, H2-9-V, H2-9-VI (R=1.0)	H2-9-I, H2-9-V, H2-9-VI (R=1.0)	H2-9-I	1.27	NO	H2-9-I, H2-9-V, H2-9-VI (R=0.83)	H2-9-I, H2-9-V, H2-9-VI (R=1.0)
	4JY6	H2-9-I, H2-9-V, H2-9-VI (R=1.0)	H2-9-I, H2-9-V, H2-9-VI (R=1.0)	H2-9-I	1.2 (1.41 to H2-9-V)	NO	H2-9-I, H2-9-V, H2-9-VI (R=0.83)	H2-9-I, H2-9-V, H2-9-VI (R=1.0)
	4JZN	H2-10-I (R=1.0)	H2-10-I (R=1.0)	H2-10-I	0.55	NO	H2-10-I (R=1.0)	H2-10-I (R=1.0)
	4JZO	H2-10-I (R=1.0)	H2-10-I (R=1.0)	H2-10-I	0.47	NO	H2-10-I (R=1.0)	H2-10-I (R=1.0)
	4K2U	H2-10-I (R=1.0)	H2-10-I (R=1.0)	H2-10-I	0.21	yes	H2-10-I (R=1.0)	H2-10-I (R=1.0)
	4K3D	H2-10-II, H2-10-III, H2-10-IV, H2-10-V, H2-10-VI, H2-10-IX (R=1.0)	H2-10-II, H2-10-III, H2-10-IV, H2-10-V, H2-10-VI, H2-10-IX (R=1.0)	structure between H2-10-VI and H2-10-X	1.16(VI)/ 1.19(X)	NO	multiple matching: H2-10-II, H2-10-III, H2-10-IV, H2-10-V, H2-10-VI, H2-10-IX (R=0.86) H2-10-I (R=0.86)	multiple matching: H2-10-II, H2-10-III, H2-10-IV, H2-10-V, H2-10-VI, H2-10-IX (R=0.86) H2-10-I (R=0.86)
	4K3E	H2-10-II, H2-10-III, H2-10-IV, H2-10-V, H2-10-VI, H2-10-IX (R=1.0)	H2-10-II, H2-10-III, H2-10-IV, H2-10-V, H2-10-VI, H2-10-IX (R=1.0)	structure between H2-10-VI and H2-10-X	1.00(VI)/ 1.21(X)	NO	multiple matching: H2-10-II, H2-10-III, H2-10-IV, H2-10-V, H2-10-VI, H2-10-IX (R=0.86) H2-10-I (R=0.86)	multiple matching: H2-10-II, H2-10-III, H2-10-IV, H2-10-V, H2-10-VI, H2-10-IX (R=0.86) H2-10-I (R=0.86)
	4K3J	H2-10-I (R=1.0)	H2-10-I (R=1.0)	H2-10-I	0.32	NO	H2-10-I (R=1.0)	H2-10-I (R=1.0)
	4K4M	H2-10-I (R=1.0)	H2-10-I (R=1.0)	H2-10-I	0.46	NO	H2-10-I (R=1.0)	H2-10-I (R=1.0)
	4K7P	H2-10-I (R=1.0)	H2-10-I (R=1.0)	H2-10-I	0.25	yes	H2-10-I (R=1.0)	H2-10-I (R=1.0)
	4K8R	H2-9-I, H2-9-V, H2-9-VI (R=1.0)	H2-9-I, H2-9-V, H2-9-VI (R=1.0)	H2-9-I	0.41	NO	multiple matching: H2-9-V (R=1.0) H2-9-I, H2-9-V, H2-9-VI (R=1.0)	multiple matching: H2-9-V (R=1.0) H2-9-I, H2-9-V, H2-9-VI (R=1.0)
	4K94	H2-10-II, H2-10-III, H2-10-IV, H2-10-V, H2-10-VI, H2-10-IX (R=0.87)	H2-10-I (R=1.0)	H2-10-I	0.34	NO	H2-10-I (R=1.0)	H2-10-I (R=1.0)
	4KDT	H2-10-II, H2-10-III, H2-10-IV, H2-10-V, H2-10-VI, H2-10-IX (R=1.0)	H2-10-II, H2-10-III, H2-10-IV, H2-10-V, H2-10-VI, H2-10-IX (R=1.0)	H2-10-II	0.51	yes*	H2-10-II, H2-10-III, H2-10-IV, H2-10-V, H2-10-VI, H2-10-IX (R=1.0)	H2-10-II, H2-10-III, H2-10-IV, H2-10-V, H2-10-VI, H2-10-IX (R=1.0)
	4KPH	H2-9-I, H2-9-V, H2-9-VI (R=1.0)	H2-9-I, H2-9-V, H2-9-VI (R=1.0)	H2-9-I	0.25	NO	H2-9-I, H2-9-V, H2-9-VI (R=1.0)	H2-9-I, H2-9-V, H2-9-VI (R=1.0)
	4KRL	H2-10-II, H2-10-III, H2-10-IV, H2-10-V, H2-10-VI, H2-10-IX (R=1.0)	multiple matching: H2-10-II, H2-10-III, H2-10-IV, H2-10-V, H2-10-VI, H2-10-IX (R=1.0) H2-10-I (R=1.0)	H2-10-II	0.29	NO	H2-10-II, H2-10-III, H2-10-IV, H2-10-V, H2-10-VI, H2-10-IX (R=1.0)	H2-10-II, H2-10-III, H2-10-IV, H2-10-V, H2-10-VI, H2-10-IX (R=1.0)
	4KRN	H2-10-II, H2-10-III, H2-10-IV, H2-10-V, H2-10-VI, H2-10-IX (R=0.92)	H2-10-II, H2-10-III, H2-10-IV, H2-10-V, H2-10-VI, H2-10-IX (R=0.9)	H2-10-I	0.46	NO	H2-10-II, H2-10-III, H2-10-IV, H2-10-V, H2-10-VI, H2-10-IX (R=1.0)	H2-10-II, H2-10-III, H2-10-IV, H2-10-V, H2-10-VI, H2-10-IX (R=1.0)
	4KRO	H2-10-II, H2-10-III, H2-10-IV, H2-10-V, H2-10-VI, H2-10-IX (R=0.96)	H2-10-II, H2-10-III, H2-10-IV, H2-10-V, H2-10-VI, H2-10-IX (R=0.9)	H2-10-I	0.45	NO	H2-10-II, H2-10-III, H2-10-IV, H2-10-V, H2-10-VI, H2-10-IX (R=1.0)	H2-10-II, H2-10-III, H2-10-IV, H2-10-V, H2-10-VI, H2-10-IX (R=1.0)
	4KRP	H2-10-II, H2-10-III, H2-10-IV, H2-10-V, H2-10-VI, H2-10-IX (R=0.94)	H2-10-II, H2-10-III, H2-10-IV, H2-10-V, H2-10-VI, H2-10-IX (R=0.8)	H2-10-I	0.35	NO	H2-10-II, H2-10-III, H2-10-IV, H2-10-V, H2-10-VI, H2-10-IX (R=1.0)	H2-10-II, H2-10-III, H2-10-IV, H2-10-V, H2-10-VI, H2-10-IX (R=1.0)
	4KUC	H2-10-I (R=1.0)	H2-10-I (R=1.0)	H2-10-I	0.21	NO	H2-10-I (R=1.0)	H2-10-I (R=1.0)
	4KVC	H2-10-II, H2-10-III, H2-10-IV, H2-10-V, H2-10-VI, H2-10-IX (R=1.0)	H2-10-II, H2-10-III, H2-10-IV, H2-10-V, H2-10-VI, H2-10-IX (R=1.0)	H2-10-II	0.21	yes	multiple matching: H2-10-II, H2-10-III, H2-10-IV, H2-10-V, H2-10-VI, H2-10-IX (R=1.0) H2-10-I (R=1.0)	multiple matching: H2-10-II, H2-10-III, H2-10-IV, H2-10-V, H2-10-VI, H2-10-IX (R=1.0) H2-10-I (R=1.0)
	4KVN	H2-10-II, H2-10-III, H2-10-IV, H2-10-V, H2-10-VI, H2-10-IX (R=0.98)	H2-10-II, H2-10-III, H2-10-IV, H2-10-V, H2-10-VI, H2-10-IX (R=1.0)	H2-10-II	0.21	NO	multiple matching: H2-10-II, H2-10-III, H2-10-IV, H2-10-V, H2-10-VI, H2-10-IX (R=1.0) H2-10-I (R=1.0)	multiple matching: H2-10-II, H2-10-III, H2-10-IV, H2-10-V, H2-10-VI, H2-10-IX (R=1.0) H2-10-I (R=1.0)
	4KY1	H2-10-I (R=1.0)	H2-10-I (R=1.0)	H2-10-I	0.14	NO	multiple matching: H2-10-II, H2-10-III, H2-10-IV, H2-10-V, H2-10-VI, H2-10-IX (R=1.0) H2-10-I (R=1.0)	multiple matching: H2-10-II, H2-10-III, H2-10-IV, H2-10-V, H2-10-VI, H2-10-IX (R=1.0) H2-10-I (R=1.0)
	4LAJ	H2-10-II, H2-10-III, H2-10-IV, H2-10-V, H2-10-VI, H2-10-IX (R=1.0)	multiple matching: H2-10-II, H2-10-III, H2-10-IV, H2-10-V, H2-10-VI, H2-10-IX (R=1.0) H2-10-I (R=1.0)	H2-10-I	1.28 (1.32 to H2-10-VI)	NO	multiple matching: H2-10-II, H2-10-III, H2-10-IV, H2-10-V, H2-10-VI, H2-10-IX (R=0.93) H2-10-I (R=0.93)	multiple matching: H2-10-II, H2-10-III, H2-10-IV, H2-10-V, H2-10-VI, H2-10-IX (R=0.93) H2-10-I (R=0.93)
	4LDE	H2-9-I, H2-9-V, H2-9-VI (R=0.99)	H2-9-I, H2-9-V, H2-9-VI (R=1.0)	H2-9-I	0.35	NO	H2-9-I, H2-9-V, H2-9-VI (R=1.0)	H2-9-I, H2-9-V, H2-9-VI (R=1.0)
	4LEO	H2-10-I (R=1.0)	H2-10-I (R=1.0)	H2-10-I	0.33	NO	H2-10-I (R=1.0)	H2-10-I (R=1.0)
	4LEX	H2-9-I, H2-9-V, H2-9-VI (R=1.0)	H2-9-I, H2-9-V, H2-9-VI (R=1.0)	H2-9-I	0.69	NO	multiple matching: H2-9-V (R=1.0) H2-9-I, H2-9-V, H2-9-VI (R=1.0)	multiple matching: H2-9-V (R=1.0) H2-9-I, H2-9-V, H2-9-VI (R=1.0)
	4LF3	H2-10-II, H2-10-III, H2-10-IV, H2-10-V, H2-10-VI, H2-10-IX (R=0.98)	H2-10-II, H2-10-III, H2-10-IV, H2-10-V, H2-10-VI, H2-10-IX (R=1.0)	H2-10-II	0.74	NO	H2-10-II, H2-10-III, H2-10-IV, H2-10-V, H2-10-VI, H2-10-IX (R=1.0)	H2-10-II, H2-10-III, H2-10-IV, H2-10-V, H2-10-VI, H2-10-IX (R=1.0)
	4LLV	H2-10-I (R=1.0)	H2-10-I (R=1.0)	H2-10-I	0.29	yes*	multiple matching: H2-10-II, H2-10-III, H2-10-IV, H2-10-V, H2-10-VI, H2-10-IX (R=0.86) H2-10-I (R=0.86)	H2-10-II, H2-10-III, H2-10-IV, H2-10-V, H2-10-VI, H2-10-IX (R=0.93)
	4LMQ	H2-9-I, H2-9-V, H2-9-VI (R=1.0)	H2-9-I, H2-9-V, H2-9-VI (R=1.0)	H2-9-I	0.67	NO	multiple matching: H2-9-V (R=0.83) H2-9-I, H2-9-V, H2-9-VI (R=0.83)	H2-9-I, H2-9-V, H2-9-VI (R=1.0)
	4LSP	H2-10-I (R=1.0)	H2-10-I (R=1.0)	H2-10-I	0.3	NO	multiple matching: H2-10-II, H2-10-III, H2-10-IV, H2-10-V, H2-10-VI, H2-10-IX (R=0.86) H2-10-I (R=0.86)	multiple matching: H2-10-II, H2-10-III, H2-10-IV, H2-10-V, H2-10-VI, H2-10-IX (R=0.86) H2-10-I (R=0.86)
	4LSQ	H2-10-I (R=1.0)	H2-10-I (R=1.0)	H2-10-I	0.32	NO	multiple matching: H2-10-II, H2-10-III, H2-10-IV, H2-10-V, H2-10-VI, H2-10-IX (R=0.86) H2-10-I (R=0.86)	multiple matching: H2-10-II, H2-10-III, H2-10-IV, H2-10-V, H2-10-VI, H2-10-IX (R=0.86) H2-10-I (R=0.86)
	4LSS	H2-10-I (R=1.0)	H2-10-I (R=1.0)	H2-10-I	0.44	yes	multiple matching: H2-10-II, H2-10-III, H2-10-IV, H2-10-V, H2-10-VI, H2-10-IX (R=1.0) H2-10-I (R=1.0)	multiple matching: H2-10-II, H2-10-III, H2-10-IV, H2-10-V, H2-10-VI, H2-10-IX (R=1.0) H2-10-I (R=1.0)
	4LST	H2-10-I (R=1.0)	H2-10-I (R=1.0)	H2-10-I	0.38	yes*	multiple matching: H2-10-II, H2-10-III, H2-10-IV, H2-10-V, H2-10-VI, H2-10-IX (R=1.0) H2-10-I (R=1.0)	multiple matching: H2-10-II, H2-10-III, H2-10-IV, H2-10-V, H2-10-VI, H2-10-IX (R=1.0) H2-10-I (R=1.0)
	4LSU	multiple matching: H2-10-II, H2-10-III, H2-10-IV, H2-10-V, H2-10-VI, H2-10-IX (R=1.0) H2-10-I (R=1.0)	multiple matching: H2-10-II, H2-10-III, H2-10-IV, H2-10-V, H2-10-VI, H2-10-IX (R=1.0) H2-10-I (R=1.0)	H2-10-I	0.41	NO	multiple matching: H2-10-II, H2-10-III, H2-10-IV, H2-10-V, H2-10-VI, H2-10-IX (R=0.79) H2-10-I (R=0.79)	H2-10-I (R=0.86)
	4M1D	H2-12-I (R=1.0)	H2-12-I (R=1.0)	H2-12-I	0.55	yes*	H2-12-I (R=1.0)	H2-12-I (R=1.0)
	4M43	H2-10-I (R=1.0)	H2-10-I (R=1.0)	H2-10-I	0.19	NO	H2-10-I (R=1.0)	H2-10-I (R=1.0)
	4M48	H2-10-II, H2-10-III, H2-10-IV, H2-10-V, H2-10-VI, H2-10-IX (R=0.98)	H2-10-II, H2-10-III, H2-10-IV, H2-10-V, H2-10-VI, H2-10-IX (R=1.0)	H2-10-II	0.2	NO	multiple matching: H2-10-II, H2-10-III, H2-10-IV, H2-10-V, H2-10-VI, H2-10-IX (R=1.0) H2-10-I (R=1.0)	multiple matching: H2-10-II, H2-10-III, H2-10-IV, H2-10-V, H2-10-VI, H2-10-IX (R=1.0) H2-10-I (R=1.0)
	4M5Y	H2-9-I, H2-9-V, H2-9-VI (R=1.0)	H2-9-I, H2-9-V, H2-9-VI (R=1.0)	H2-9-I	0.41	yes	multiple matching: H2-9-II (R=1.0) H2-9-I, H2-9-V, H2-9-VI (R=1.0)	multiple matching: H2-9-II (R=1.0) H2-9-I, H2-9-V, H2-9-VI (R=1.0)
	4M61	H2-10-I (R=1.0)	H2-10-I (R=1.0)	H2-10-I	0.16	NO	H2-10-I (R=0.93)	H2-10-I (R=0.93)
	4MHH	H2-10-I (R=1.0)	multiple matching: H2-10-II, H2-10-III, H2-10-IV, H2-10-V, H2-10-VI, H2-10-IX (R=1.0) H2-10-I (R=1.0)	H2-10-I	0.29	NO	H2-10-I (R=1.0)	H2-10-I (R=1.0)
	4MSW	H2-10-I (R=1.0)	H2-10-I (R=1.0)	H2-10-I	0.24	yes*	H2-10-I (R=1.0)	multiple matching: H2-10-II, H2-10-III, H2-10-IV, H2-10-V, H2-10-VI, H2-10-IX (R=1.0) H2-10-I (R=1.0)
	4MXV	H2-10-I (R=1.0)	H2-10-I (R=1.0)	H2-10-I	0.18	NO	H2-10-I (R=1.0)	H2-10-I (R=1.0)

## Sheet: Subset1_CDR-H3base
					Colour code:
	SUBSET 1, CDR-H3base, INDIVIDUAL PREDICTIONS				false prediction	multiple matching
	PDB	H3 -length	Phase-1 prediction with Disjoint Signatures (ratio R)	Phase-2 prediction with Disjoint Signatures (ratio R)	Observed base conformation (Θbase)	Prediction with H3-rules, 1999 edition	Prediction with H3-rules, 2007 edition
	2LTQ	10	K	K	K (48)	K	K
	2YPV	10	K	K	K (26)	K	K
	3AUV	11	K	K	K (41)	K	K
	3J1S	10	K	K	K (33)	K	K
	3QEG	23	K	K	K (64)	K	EP
	3QEH	16	K	K	K (39)	K	K
	3QNX	8	EP	EP	EP (146)	K	K
	3QYC	16	K	EN	EN (-167)	K	K
	3R06	7	K	EN	EN (-167)	K	EN
	3RVT	12	K	EN	EN (-168)	K	EN
	3S62	6	K	EP	EP (175)	K	K
	3SO3	16	K	K	K (43)	K	K
	3THM	17	K	K	K (41)	K	K
	3TJE	17	K	K	K (39)	K	K
	3TNM	13	K	K	K (36)	K	K
	3TNN	10	K	K	K (35)	K	K
	3TPK	12	K	K	K (70)	EP	EP
	3U0T	7	K	EN	EN (-144)	K	EP
	3U30	10	K	K	K (37)	K	K
	3U6R	17	K	K	K (37)	K	K
	3ULS	10	K	K	K (42)	K	K
	3ULU_CD	10	K	K	K (48)	K	K
	3ULU_EF	10	K	K	K (61)	K	K
	3ULU_HL	12	K	K	K (43)	K	K
	3UMT	10	K	K	K (32)	K	K
	3UO1	8	K	K	K (38)	K	K
	3UPC	7	EN	EN	EN (-163)	K	K
	3UX9	10	K	K	K (48)	K	K
	3UYP	7	K	K	K (53)	K	K
	3V0V	9	K	K	K (43)	K	K
	3V4P	12	K	K	K (40)	K	K
	3V6F	14	K	K	K (45)	K	K
	3V6O	9	K	K	K (24)	K	K
	3V7A	11	K	K	K (41)	K	K
	3VE0	10	K	K	K (41)	K	K
	3VFG	11	K	K	K (69)	K	EP
	3VG0	9	K	K	K (29)	K	K
	3VG9	15	K	K	K (41)	K	K
	3W11	10	K	K	K (25)	K	K
	3W12	10	K	K	K (17)	K	K
	4A6Y	11	K	K	K (38)	K	K
	4AEH	10	EP	K	K (30)	K	K
	4AEI	11	K	K	K (32)	K	K
	4AG4	7	EN	K	K (38)	K	K
	4AL8	8	K	K	K (35)	K	K
	4AMK	8	K	K	K (41)	K	K
	4AT6	8	K	K	K (37)	K	K
	4D9L	12	K	K	K (39)	EP	EP
	4D9Q	6	K	EP	EP (178)	K	K
	4DAG	14	K	K	K (17)	K	K
	4DCQ	10	K	K	K (30)	K	K
	4DGI	10	K	K	K (34)	K	K
	4DGV	14	K	K	K (26)	K	K
	4DK3	18	K	K	K (48)	K	EP
	4DN3	10	K	K	K (31)	K	K
	4DN4	10	K	K	K (34)	K	K
	4DQO	28	K	K	K (45)	K	K
	4DTG	12	K	K	K (39)	K	K
	4DVB	9	K	K	K (32)	K	K
	4EBQ	10	K	K	K (27)	K	K
	4EOW	18	K	EP	EP (161)	K	K
	4EVN	12	K	K	K (42)	K	K
	4F2M	13	K	K	K (8)	K	K
	4F33	10	K	K	K (26)	EN	K
	4F9L	13	K	K	K (59)	K	K
	4F9P	6	K	K	K (21)	K	K
	4FFV	8	K	K	K (42)	K	K
	4FFW	8	K	K	K (48)	K	K
	4FFY	9	K	K	K (34)	K	K
	4FQ1	15	K	K	K (43)	K	K
	4FQ2	24	K	K	K (41)	K	EP
	4FQH	12	K	K	K (49)	K	K
	4FQJ	16	K	K	K (31)	K	K
	4FQK	16	K	K	K (31)	K	K
	4FQL	18	K	K	K (45)	K	K
	4FQQ	24	K	K	K (33)	K	K
	4G5Z	9	K	K	K (30)	K	K
	4G6A	10	K	K	K (48)	EP	K
	4G6F	20	K	K	K (18)	K	K
	4G6K	10	K	K	K (28)	K	K
	4GAG	10	K	K	K (40)	EP	K
	4GLR	18	K	K	K (48)	K	K
	4GMS	9	K	K	K (39)	K	K
	4GXU	17	K	K	K (81)	K	K
	4H20	10	K	K	K (42)	K	K
	4HBC	10	K	K	K (50)	K	K
	4HC1	9	K	K	K (52)	K	K
	4HCR	15	K	K	K (46)	K	K
	4HF5	21	K	K	K (38)	K	K
	4HFU	14	K	K	K (38)	K	K
	4HG4	11	K	K	K (28)	K	K
	4HIX	10	EN	K	K (50)	EN	EN
	4HK0	17	K	K	K (47)	K	K
	4HK3	17	K	K	K (38)	K	K
	4HKB	17	K	K	K (47)	K	K
	4HKX	17	K	K	K (39)	K	K
	4HPO	17	K	K	K (36)	K	K
	4HPY	11	K	K	K (44)	K	K
	4HWB	9	K	K	K (32)	K	K
	4I3R	14	K	K	K (46)	K	K
	4I77	10	K	K	K (56)	EN	K
	4I9W	7	K	K	K (30)	EN	K
	4IDL	15	K	EN	EN (-167)	K	K
	4J1U	9	EP	EP	EP (166)	EP	K

## Sheet: Subset2_CDR-H3base
						Colour code:
	SUBSET 2, CDR-H3base, INDIVIDUAL PREDICTIONS					false prediction	multiple matching
	PDB	H3 -length	Phase-1 prediction with Disjoint Signatures (ratio R)	Phase-2 prediction with Disjoint Signatures (ratio R)	Observed base conformation (Θbase)	Prediction with H3-rules, 1999 edition	Prediction with H3-rules, 2007 edition
	2YMX	15	K	K	K (33)	K	K
	3J2X	8	K	K	K (30)	K	K
	3J2Y	9	K	K	K (23)	K	K
	3J3O	11	K	EP	K (0)	K	K
	3J3Z	11	K	K	K (52)	K	K
	3J42	11	K	K	K (37)	K	K
	3J5M	14	K	K	K (17)	K	K
	3VRL	13	K	K	K (12)	K	K
	3VW3	11	K	K	K (48)	K	K
	3W9D	13	K	K	K (40)	K	K
	3WBD	8	K	K	K (22)	K	K
	3WD5	12	K	K	K (19)	K	K
	4B41	10	EN	EN	K (40)	K	EP
	4B50	14	K	K	EP (162)	K	EP
	4B5E	18	K	K	K (71)	K	K
	4BUH	17	K	K	K (38)	K	K
	4CAU	13	K	K	K (21)	K	K
	4CC8	14	K	K	K (52)	K	K
	4EIG	9	K	K	EN (-161)	K	K
	4EIZ	19	K	EN	K (4)	K	K
	4F37	15	K	K	K (38)	K	K
	4F57	16	K	K	K (25)	K	K
	4F58	16	K	K	K (21)	K	K
	4FZ8	22	K	K	K (57)	K	K
	4FZE	16	K	K	K (68)	K	K
	4G3Y	9	K	K	K (10)	K	K
	4GQP	9	EN	EN	EN (-149)	K	K
	4GSD	14	K	K	K (10)	K	K
	4GW4	10	K	K	K (48)	K	K
	4H0G	10	K	K	K (33)	K	K
	4HFW	11	K	K	K (42)	K	K
	4HH9	16	K	K	K (39)	K	K
	4HIE	11	K	K	K (33)	K	K
	4HJ0	10	K	K	K (31)	EP	EP
	4HJG	11	K	K	K (39)	K	K
	4HJJ	9	K	K	K (33)	K	K
	4HKZ	11	K	K	K (40)	K	K
	4HLZ	11	K	K	K (50)	K	K
	4HS6	10	K	K	K (44)	EP	K
	4HS8	13	K	K	K (27)	K	K
	4HT1	11	K	K	K (26)	K	K
	4HXA	8	K	K	K (31)	K	K
	4HXB	6	K	K	K (43)	K	K
	4HZL	13	K	K	K (36)	K	K
	4I0C	19	K	K	K (60)	K	K
	4I18	16	K	K	K (48)	K	K
	4IDJ	16	K	K	K (28)	K	K
	4IJ3	10	K	K	K (50)	K	K
	4IOS	14	K	K	K (44)	K	EP
	4IRZ	14	K	K	K (40)	K	K
	4ISV	12	K	K	K (5)	K	K
	4J6R	12	K	K	K (51)	K	K
	4J8R	13	K	K	K (26)	K	K
	4JAM	13	K	K	K (29)	K	K
	4JB9	15	K	K	K (61)	K	K
	4JDT	16	K	K	K (39)	K	K
	4JDV	16	K	K	K (35)	K	K
	4JFX	11	K	K	K (37)	K	K
	4JFZ	11	K	K	K (39)	K	K
	4JG0	11	K	K	K (40)	K	K
	4JHA	17	K	K	K (44)	EP	EP
	4JKP	16	K	K	K (58)	K	K
	4JM2	19	K	K	K (50)	K	K
	4JM4	18	K	K	K (41)	K	K
	4JO1	4	K	multiple matching	K (47)	K	K
	4JO3	21	K	K	K (42)	K	K
	4JPI	12	K	K	K (53)	K	K
	4JPV	10	K	K	K (51)	K	K
	4JPW	13	K	K	K (18)	K	K
	4JR9	9	K	K	K (35)	K	K
	4JVP	18	K	K	EN? (-108)	K	K
	4JY4	24	K	K	K (44)	K	K
	4JY5	24	K	K	K (35)	K	EP
	4JY6	24	K	K	K (40)	K	K
	4JZN	10	K	EP	K (54)	K	K
	4JZO	10	K	K	K (48)	K	K
	4K2U	12	K	K	K (29)	K	K
	4K3J	10	K	K	K (43)	K	EP
	4K4M	7	K	K	K (53)	EP	K
	4K7P	15	K	K	K (44)	K	K
	4K8R	20	K	K	K (56)	K	K
	4K94	8	K	K	K (43)	K	K
	4KDT	19	K	K	K (60)	K	K
	4KPH	5	EN	K	K (22)	K	K
	4KRL	15	K	K	K (38)	EP	EP
	4KRN	21	K	K	K (56)	K	EP
	4KRO	21	EN	EN	K (50)	K	K
	4KRP	18	EN	EP	K (58)	K	K
	4KUC	12	K	K	EP (176)	K	K
	4KVC	11	K	K	K (37)	K	K
	4KVN	16	K	K	K (50)	EP	EP
	4KY1	12	K	K	K (59)	EP	EP
	4LAJ	14	K	K	K (75)	EP	EP
	4LDE	12	K	K	EN (-171)	K	EP
	4LEO	11	K	K	K (46)	K	K
	4LEX	9	multiple matching	K	K (32)	EP	EP
	4LF3	19	K	K	K (43)	EN	K
	4LLV	18	K	K	K (40)	K	K
	4LMQ	12	K	K	K (15)	K	K
	4LSP	13	K	K	K (58)	K	K
	4LSQ	13	K	K	K (56)	K	K
	4LSS	12	K	K	K (61)	K	K
	4LST	12	K	K	K (61)	K	K
	4LSU	13	K	multiple matching	K (57)	K	K
	4M1D	20	K	K	K (35)	K	EP
	4M43	10	K	K	K (23)	K	K
	4M48	10	K	K	K (40)	K	K
	4M5Y	15	K	K	K (40)	K	K
	4M61	11	K	K	K (32)	K	K
	4MHH	11	K	K	K (45)	K	K
	4MSW	9	K	K	K (20)	K	K
	4MXV	9	K	K	K (38)	K	K
